# Supplementary material for: Bioinformatic analysis of chromatin organization and biased expression of duplicated genes between two poplars with a common whole-genome duplication
Source: Hortic Res. 2021 Mar 10;8:62. doi: 10.1038/s41438-021-00494-2 (PMC7943600; doi:10.1038/s41438-021-00494-2)
Supplement: Supplementary file 2 — Supplementary Tables [file 41438_2021_494_MOESM2_ESM.xlsx]

## Sheet: Table S1
Table S1 Summary for the chromosomal assembly of P. alba var. pyramidalis by Hi-C data.
Chromosome ID	Contig Number	Sequence Length (bp)
Chr01	70	55182029
Chr02	16	24133763
Chr03	26	23710177
Chr04	25	23470920
Chr05	20	22268155
Chr06	22	25428985
Chr07	20	14652633
Chr08	19	19200681
Chr09	13	13680559
Chr10	20	21095652
Chr11	26	18593457
Chr12	9	12666766
Chr13	18	14709165
Chr14	16	19095617
Chr15	20	14568079
Chr16	20	14286183
Chr17	29	15970143
Chr18	22	16024502
Chr19	33	17917159
Total Sequences Clustered (Ratio %)	553 (99.46%)	407,735,802 (99.93%)
Total Sequences Ordered and Oriented (Ratio %)	444 (80.29%)	386,612,125 (94.82%)
Total Sequences	131	408078299

## Sheet: Table S2
Table S2 Comparison of the BUSCO analysis for genome assembly and gene annotation of P. euphratica (Peu) and P. alba var. pyramidalis (Pal).
	Total BUSCO groups searched	Complete single-copy BUSCOs	Complete duplicated BUSCOs	Fragmented BUSCOs	Missing BUSCOs	Complete BUSCOs Percentage (%)
Peu_Genome	1440	1120	194	11	50	95.6
Peu_Gene	1440	1133	179	52	76	91.1
Pal_Genome	1440	1105	277	20	38	96
Pal_Gene	1440	1181	299	79	55	91.7

## Sheet: Table S3
Table S3 Evaluation of gene space completeness for the P. euphratica and P. alba var. pyramidalis genomes.
Length of unigenes assembled from RNA-seq	Total number	Total Length (bp)	Covered by assemble (%)
Evaluation of P. euphratica genome
200~500 bp	214086	55259429	90.15
500~1000 bp	48344	36482481	96.61
>1000 bp	161343	362934601	99.12
Evaluation of P. alba var. pyramidalis genome
200~500 bp	135799	42727931	92.32
500~1000 bp	71448	51494555	96.83
>1000 bp	138610	286216225	99.24

## Sheet: Table S4
Table S4 Functional annotation of predicted genes for P. alba var. pyramidalis
	Numbers of matching genes	Percent of annotated genes (%)
Total	40215	100
SwissProt	29532	73.43
InterPro	38212	95.02
GO	32894	81.8
TrEMBL	30130	74.92
KEGG Pathway	11083	27.56
Annotated1	38319	95.28
Unannotated	1896	4.71
1At least one match in either of database above.

## Sheet: Table S5
Table S5 Classification of repetitive elements in P. alba var. pyramidalis and P. euphratica genome.
Type	P. alba var. pyramidalis		P. euphratica
	Length (bp)	% of genome	Length (bp)	% of genome
DNA
CMC-EnSpm	7088353	0.0174	7179826	0.0125
PIF-Harbinger	2702323	0.0066	4340578	0.76c%
hAT-Ac	1292813	0.0032	1747955	0.003
hAT-Tag1	1004289	0.0025	1944437	0.0034
hAT-Tip100	987742	0.0024	1252474	0.0022
LINE
L1	1496731	0.0037	4427966	0.0077
L2	0	0	307716	0.0005
LTR
Copia	17727023	0.0434	19275936	0.0336
Gypsy	47830415	0.1172	237619912	0.4137
RC
Helitron	10641561	0.0261	18092646	0.0315
Simple repeat	8502503	0.0208	8005239	0.0139
Unknown	107782434	0.2641	22959942	0.04
Total	138166539	0.3386	327110976	0.5695

## Sheet: Table S6
Table S6 Hi-C Information of P. euphratica and P. alba var. pyramidalis
	P. euphratica	P. alba var. pyramidalis
Total read pairs	262441836	220510768
Unique-aligned pairs	105442612	111859785
Multiple-aligned pairs	91152128	47186953
Pairs with singleton	58559568	52395553
Unmapped pairs	7287528	9068477
Dumped read pairs	41793	28620
Self-circle	4369467	1950439
Dangling-end	1944250	2776961
Religation read pairs	2247214	2751985
Valid interactions	96839888	104351780
Filtered valid interactions （Duplicate removed）	81716583	94605443
cis interaction (Intra-chromosomal contacts)	41695611	49056578
cis shortRange interaction (<20kb)	6560409	7659939
cis longRange interaction (>20kb)	35135202	41396639
trans interaction (Inter-chromosomal contacts)	40020972	45548865

## Sheet: Table S7
Table S7 Compartment Regions list of P. euphratica and P. alba var. pyramidalis
Species	Chromosome	Start (bp)	End (bp)	Compartment status
P. euphratica	chr1	1	50000	A
P. euphratica	chr1	50001	100000	A
P. euphratica	chr1	100001	150000	A
P. euphratica	chr1	150001	200000	A
P. euphratica	chr1	200001	250000	A
P. euphratica	chr1	250001	300000	A
P. euphratica	chr1	300001	350000	A
P. euphratica	chr1	350001	400000	A
P. euphratica	chr1	400001	450000	A
P. euphratica	chr1	450001	500000	A
P. euphratica	chr1	500001	550000	B
P. euphratica	chr1	550001	600000	B
P. euphratica	chr1	600001	650000	A
P. euphratica	chr1	650001	700000	B
P. euphratica	chr1	700001	750000	B
P. euphratica	chr1	750001	800000	B
P. euphratica	chr1	800001	850000	B
P. euphratica	chr1	850001	900000	B
P. euphratica	chr1	900001	950000	B
P. euphratica	chr1	950001	1000000	B
P. euphratica	chr1	1000001	1050000	B
P. euphratica	chr1	1050001	1100000	B
P. euphratica	chr1	1100001	1150000	B
P. euphratica	chr1	1150001	1200000	B
P. euphratica	chr1	1200001	1250000	B
P. euphratica	chr1	1250001	1300000	B
P. euphratica	chr1	1300001	1350000	B
P. euphratica	chr1	1350001	1400000	B
P. euphratica	chr1	1400001	1450000	B
P. euphratica	chr1	1450001	1500000	B
P. euphratica	chr1	1500001	1550000	B
P. euphratica	chr1	1550001	1600000	B
P. euphratica	chr1	1600001	1650000	A
P. euphratica	chr1	1650001	1700000	A
P. euphratica	chr1	1700001	1750000	A
P. euphratica	chr1	1750001	1800000	A
P. euphratica	chr1	1800001	1850000	A
P. euphratica	chr1	1850001	1900000	A
P. euphratica	chr1	1900001	1950000	A
P. euphratica	chr1	1950001	2000000	A
P. euphratica	chr1	2000001	2050000	A
P. euphratica	chr1	2050001	2100000	A
P. euphratica	chr1	2100001	2150000	A
P. euphratica	chr1	2150001	2200000	B
P. euphratica	chr1	2200001	2250000	B
P. euphratica	chr1	2250001	2300000	B
P. euphratica	chr1	2300001	2350000	B
P. euphratica	chr1	2350001	2400000	B
P. euphratica	chr1	2400001	2450000	A
P. euphratica	chr1	2450001	2500000	B
P. euphratica	chr1	2500001	2550000	B
P. euphratica	chr1	2550001	2600000	B
P. euphratica	chr1	2600001	2650000	B
P. euphratica	chr1	2650001	2700000	B
P. euphratica	chr1	2700001	2750000	B
P. euphratica	chr1	2750001	2800000	B
P. euphratica	chr1	2800001	2850000	B
P. euphratica	chr1	2850001	2900000	B
P. euphratica	chr1	2900001	2950000	B
P. euphratica	chr1	2950001	3000000	B
P. euphratica	chr1	3000001	3050000	B
P. euphratica	chr1	3050001	3100000	B
P. euphratica	chr1	3100001	3150000	B
P. euphratica	chr1	3150001	3200000	B
P. euphratica	chr1	3200001	3250000	B
P. euphratica	chr1	3250001	3300000	B
P. euphratica	chr1	3300001	3350000	B
P. euphratica	chr1	3350001	3400000	B
P. euphratica	chr1	3400001	3450000	B
P. euphratica	chr1	3450001	3500000	B
P. euphratica	chr1	3550001	3600000	B
P. euphratica	chr1	3600001	3650000	B
P. euphratica	chr1	3650001	3700000	B
P. euphratica	chr1	3700001	3750000	B
P. euphratica	chr1	3750001	3800000	A
P. euphratica	chr1	3800001	3850000	A
P. euphratica	chr1	3850001	3900000	A
P. euphratica	chr1	3900001	3950000	A
P. euphratica	chr1	3950001	4000000	A
P. euphratica	chr1	4000001	4050000	B
P. euphratica	chr1	4050001	4100000	B
P. euphratica	chr1	4100001	4150000	B
P. euphratica	chr1	4150001	4200000	A
P. euphratica	chr1	4200001	4250000	A
P. euphratica	chr1	4250001	4300000	B
P. euphratica	chr1	4300001	4350000	B
P. euphratica	chr1	4350001	4400000	B
P. euphratica	chr1	4400001	4450000	B
P. euphratica	chr1	4450001	4500000	B
P. euphratica	chr1	4500001	4550000	B
P. euphratica	chr1	4550001	4600000	B
P. euphratica	chr1	4600001	4650000	B
P. euphratica	chr1	4650001	4700000	B
P. euphratica	chr1	4700001	4750000	A
P. euphratica	chr1	4750001	4800000	B
P. euphratica	chr1	4800001	4850000	B
P. euphratica	chr1	4850001	4900000	B
P. euphratica	chr1	4900001	4950000	B
P. euphratica	chr1	4950001	5000000	A
P. euphratica	chr1	5000001	5050000	A
P. euphratica	chr1	5050001	5100000	A
P. euphratica	chr1	5100001	5150000	A
P. euphratica	chr1	5150001	5200000	A
P. euphratica	chr1	5200001	5250000	B
P. euphratica	chr1	5250001	5300000	B
P. euphratica	chr1	5300001	5350000	B
P. euphratica	chr1	5350001	5400000	B
P. euphratica	chr1	5400001	5450000	B
P. euphratica	chr1	5450001	5500000	B
P. euphratica	chr1	5500001	5550000	B
P. euphratica	chr1	5550001	5600000	B
P. euphratica	chr1	5600001	5650000	B
P. euphratica	chr1	5650001	5700000	B
P. euphratica	chr1	5700001	5750000	B
P. euphratica	chr1	5750001	5800000	A
P. euphratica	chr1	5800001	5850000	A
P. euphratica	chr1	5850001	5900000	A
P. euphratica	chr1	5900001	5950000	A
P. euphratica	chr1	5950001	6000000	A
P. euphratica	chr1	6000001	6050000	A
P. euphratica	chr1	6050001	6100000	A
P. euphratica	chr1	6100001	6150000	A
P. euphratica	chr1	6150001	6200000	A
P. euphratica	chr1	6200001	6250000	A
P. euphratica	chr1	6250001	6300000	A
P. euphratica	chr1	6300001	6350000	A
P. euphratica	chr1	6350001	6400000	A
P. euphratica	chr1	6400001	6450000	A
P. euphratica	chr1	6450001	6500000	A
P. euphratica	chr1	6500001	6550000	A
P. euphratica	chr1	6550001	6600000	A
P. euphratica	chr1	6600001	6650000	A
P. euphratica	chr1	6650001	6700000	A
P. euphratica	chr1	6700001	6750000	A
P. euphratica	chr1	6750001	6800000	A
P. euphratica	chr1	6800001	6850000	A
P. euphratica	chr1	6850001	6900000	A
P. euphratica	chr1	6900001	6950000	A
P. euphratica	chr1	6950001	7000000	A
P. euphratica	chr1	7000001	7050000	A
P. euphratica	chr1	7050001	7100000	A
P. euphratica	chr1	7100001	7150000	A
P. euphratica	chr1	7150001	7200000	B
P. euphratica	chr1	7200001	7250000	B
P. euphratica	chr1	7250001	7300000	B
P. euphratica	chr1	7300001	7350000	B
P. euphratica	chr1	7350001	7400000	B
P. euphratica	chr1	7400001	7450000	B
P. euphratica	chr1	7450001	7500000	A
P. euphratica	chr1	7500001	7550000	A
P. euphratica	chr1	7550001	7600000	A
P. euphratica	chr1	7600001	7650000	A
P. euphratica	chr1	7700001	7750000	B
P. euphratica	chr1	7750001	7800000	B
P. euphratica	chr1	7800001	7850000	B
P. euphratica	chr1	7850001	7900000	B
P. euphratica	chr1	8000001	8050000	B
P. euphratica	chr1	8050001	8100000	B
P. euphratica	chr1	8100001	8150000	B
P. euphratica	chr1	8150001	8200000	B
P. euphratica	chr1	8200001	8250000	B
P. euphratica	chr1	8250001	8300000	B
P. euphratica	chr1	8300001	8350000	B
P. euphratica	chr1	8350001	8400000	B
P. euphratica	chr1	8400001	8450000	B
P. euphratica	chr1	8450001	8500000	B
P. euphratica	chr1	8500001	8550000	B
P. euphratica	chr1	8550001	8600000	B
P. euphratica	chr1	8600001	8650000	B
P. euphratica	chr1	8650001	8700000	B
P. euphratica	chr1	8700001	8750000	B
P. euphratica	chr1	8750001	8800000	B
P. euphratica	chr1	8800001	8850000	B
P. euphratica	chr1	8850001	8900000	B
P. euphratica	chr1	8900001	8950000	B
P. euphratica	chr1	8950001	9000000	B
P. euphratica	chr1	9000001	9050000	B
P. euphratica	chr1	9050001	9100000	B
P. euphratica	chr1	9100001	9150000	B
P. euphratica	chr1	9150001	9200000	B
P. euphratica	chr1	9200001	9250000	B
P. euphratica	chr1	9400001	9450000	B
P. euphratica	chr1	9450001	9500000	B
P. euphratica	chr1	9500001	9550000	B
P. euphratica	chr1	9550001	9600000	B
P. euphratica	chr1	9600001	9650000	B
P. euphratica	chr1	9650001	9700000	B
P. euphratica	chr1	9700001	9750000	B
P. euphratica	chr1	9750001	9800000	B
P. euphratica	chr1	9800001	9850000	B
P. euphratica	chr1	9900001	9950000	A
P. euphratica	chr1	9950001	10000000	B
P. euphratica	chr1	10000001	10050000	A
P. euphratica	chr1	10050001	10100000	A
P. euphratica	chr1	10100001	10150000	A
P. euphratica	chr1	10150001	10200000	A
P. euphratica	chr1	10200001	10250000	A
P. euphratica	chr1	10250001	10300000	A
P. euphratica	chr1	10300001	10350000	A
P. euphratica	chr1	10350001	10400000	B
P. euphratica	chr1	10400001	10450000	B
P. euphratica	chr1	10450001	10500000	B
P. euphratica	chr1	10600001	10650000	B
P. euphratica	chr1	10650001	10700000	B
P. euphratica	chr1	10700001	10750000	B
P. euphratica	chr1	10750001	10800000	B
P. euphratica	chr1	10800001	10850000	B
P. euphratica	chr1	10850001	10900000	B
P. euphratica	chr1	10900001	10950000	A
P. euphratica	chr1	10950001	11000000	A
P. euphratica	chr1	11000001	11050000	A
P. euphratica	chr1	11050001	11100000	A
P. euphratica	chr1	11100001	11150000	A
P. euphratica	chr1	11150001	11200000	B
P. euphratica	chr1	11200001	11250000	B
P. euphratica	chr1	11250001	11300000	B
P. euphratica	chr1	11300001	11350000	B
P. euphratica	chr1	11350001	11400000	B
P. euphratica	chr1	11400001	11450000	B
P. euphratica	chr1	11450001	11500000	B
P. euphratica	chr1	11500001	11550000	B
P. euphratica	chr1	11550001	11600000	B
P. euphratica	chr1	11600001	11650000	B
P. euphratica	chr1	11800001	11850000	B
P. euphratica	chr1	11850001	11900000	B
P. euphratica	chr1	11900001	11950000	B
P. euphratica	chr1	11950001	12000000	B
P. euphratica	chr1	12000001	12050000	B
P. euphratica	chr1	12050001	12100000	B
P. euphratica	chr1	12100001	12150000	B
P. euphratica	chr1	12150001	12200000	B
P. euphratica	chr1	12200001	12250000	B
P. euphratica	chr1	12250001	12300000	B
P. euphratica	chr1	12300001	12350000	B
P. euphratica	chr1	12350001	12400000	B
P. euphratica	chr1	12400001	12450000	B
P. euphratica	chr1	12450001	12500000	B
P. euphratica	chr1	12500001	12550000	B
P. euphratica	chr1	12650001	12700000	B
P. euphratica	chr1	12700001	12750000	B
P. euphratica	chr1	12750001	12800000	B
P. euphratica	chr1	12800001	12850000	B
P. euphratica	chr1	12850001	12900000	A
P. euphratica	chr1	13000001	13050000	B
P. euphratica	chr1	13050001	13100000	A
P. euphratica	chr1	13100001	13150000	A
P. euphratica	chr1	13150001	13200000	A
P. euphratica	chr1	13200001	13250000	B
P. euphratica	chr1	13250001	13300000	A
P. euphratica	chr1	13300001	13350000	A
P. euphratica	chr1	13350001	13400000	A
P. euphratica	chr1	13400001	13450000	B
P. euphratica	chr1	13450001	13500000	A
P. euphratica	chr1	13550001	13600000	B
P. euphratica	chr1	13600001	13650000	B
P. euphratica	chr1	13650001	13700000	A
P. euphratica	chr1	13700001	13750000	A
P. euphratica	chr1	13750001	13800000	B
P. euphratica	chr1	13800001	13850000	B
P. euphratica	chr1	13850001	13900000	B
P. euphratica	chr1	13900001	13950000	B
P. euphratica	chr1	13950001	14000000	B
P. euphratica	chr1	14000001	14050000	B
P. euphratica	chr1	14050001	14100000	B
P. euphratica	chr1	14100001	14150000	B
P. euphratica	chr1	14150001	14200000	B
P. euphratica	chr1	14200001	14250000	B
P. euphratica	chr1	14250001	14300000	B
P. euphratica	chr1	14300001	14350000	B
P. euphratica	chr1	14350001	14400000	B
P. euphratica	chr1	14400001	14450000	B
P. euphratica	chr1	14450001	14500000	B
P. euphratica	chr1	14500001	14550000	B
P. euphratica	chr1	14550001	14600000	B
P. euphratica	chr1	14600001	14650000	B
P. euphratica	chr1	14650001	14700000	B
P. euphratica	chr1	14700001	14750000	B
P. euphratica	chr1	14750001	14800000	B
P. euphratica	chr1	14800001	14850000	B
P. euphratica	chr1	14850001	14900000	B
P. euphratica	chr1	14900001	14950000	B
P. euphratica	chr1	14950001	15000000	B
P. euphratica	chr1	15000001	15050000	B
P. euphratica	chr1	15050001	15100000	B
P. euphratica	chr1	15100001	15150000	A
P. euphratica	chr1	15150001	15200000	A
P. euphratica	chr1	15200001	15250000	A
P. euphratica	chr1	15250001	15300000	A
P. euphratica	chr1	15300001	15350000	A
P. euphratica	chr1	15350001	15400000	B
P. euphratica	chr1	15400001	15450000	A
P. euphratica	chr1	15450001	15500000	A
P. euphratica	chr1	15500001	15550000	A
P. euphratica	chr1	15550001	15600000	A
P. euphratica	chr1	15600001	15650000	A
P. euphratica	chr1	15650001	15700000	A
P. euphratica	chr1	15700001	15750000	B
P. euphratica	chr1	15750001	15800000	B
P. euphratica	chr1	15800001	15850000	B
P. euphratica	chr1	15850001	15900000	A
P. euphratica	chr1	15900001	15950000	A
P. euphratica	chr1	15950001	16000000	A
P. euphratica	chr1	16000001	16050000	B
P. euphratica	chr1	16050001	16100000	B
P. euphratica	chr1	16100001	16150000	B
P. euphratica	chr1	16150001	16200000	A
P. euphratica	chr1	16200001	16250000	A
P. euphratica	chr1	16250001	16300000	A
P. euphratica	chr1	16300001	16350000	A
P. euphratica	chr1	16350001	16400000	A
P. euphratica	chr1	16400001	16450000	A
P. euphratica	chr1	16450001	16500000	A
P. euphratica	chr1	16500001	16550000	A
P. euphratica	chr1	16550001	16600000	A
P. euphratica	chr1	16650001	16700000	A
P. euphratica	chr1	16700001	16750000	A
P. euphratica	chr1	16750001	16800000	A
P. euphratica	chr1	16800001	16850000	A
P. euphratica	chr1	16850001	16900000	A
P. euphratica	chr1	16900001	16950000	A
P. euphratica	chr1	16950001	17000000	A
P. euphratica	chr1	17000001	17050000	B
P. euphratica	chr1	17050001	17100000	B
P. euphratica	chr1	17100001	17150000	B
P. euphratica	chr1	17150001	17200000	B
P. euphratica	chr1	17200001	17250000	B
P. euphratica	chr1	17350001	17400000	B
P. euphratica	chr1	17400001	17450000	A
P. euphratica	chr1	17650001	17700000	B
P. euphratica	chr1	18000001	18050000	B
P. euphratica	chr1	18050001	18100000	B
P. euphratica	chr1	18100001	18150000	B
P. euphratica	chr1	18150001	18200000	B
P. euphratica	chr1	18200001	18250000	A
P. euphratica	chr1	18250001	18300000	A
P. euphratica	chr1	18300001	18350000	A
P. euphratica	chr1	18350001	18400000	A
P. euphratica	chr1	18400001	18450000	A
P. euphratica	chr1	18450001	18500000	A
P. euphratica	chr1	18500001	18550000	B
P. euphratica	chr1	18550001	18600000	B
P. euphratica	chr1	18600001	18650000	A
P. euphratica	chr1	18650001	18700000	A
P. euphratica	chr1	18700001	18750000	A
P. euphratica	chr1	18750001	18800000	A
P. euphratica	chr1	18800001	18850000	B
P. euphratica	chr1	18850001	18900000	B
P. euphratica	chr1	18900001	18950000	B
P. euphratica	chr1	18950001	19000000	B
P. euphratica	chr1	19000001	19050000	B
P. euphratica	chr1	19050001	19100000	B
P. euphratica	chr1	19100001	19150000	B
P. euphratica	chr1	19150001	19200000	B
P. euphratica	chr1	19200001	19250000	B
P. euphratica	chr1	19250001	19300000	B
P. euphratica	chr1	19300001	19350000	B
P. euphratica	chr1	19350001	19400000	B
P. euphratica	chr1	19400001	19450000	B
P. euphratica	chr1	19600001	19650000	B
P. euphratica	chr1	19650001	19700000	B
P. euphratica	chr1	19700001	19750000	B
P. euphratica	chr1	19850001	19900000	B
P. euphratica	chr1	19900001	19950000	A
P. euphratica	chr1	19950001	20000000	A
P. euphratica	chr1	20000001	20050000	A
P. euphratica	chr1	20050001	20100000	A
P. euphratica	chr1	20100001	20150000	B
P. euphratica	chr1	20150001	20200000	B
P. euphratica	chr1	20200001	20250000	B
P. euphratica	chr1	20250001	20300000	B
P. euphratica	chr1	20300001	20350000	B
P. euphratica	chr1	20350001	20400000	B
P. euphratica	chr1	20400001	20450000	B
P. euphratica	chr1	20450001	20500000	B
P. euphratica	chr1	20500001	20550000	B
P. euphratica	chr1	20600001	20650000	B
P. euphratica	chr1	20650001	20700000	B
P. euphratica	chr1	20700001	20750000	B
P. euphratica	chr1	20750001	20800000	A
P. euphratica	chr1	20800001	20850000	B
P. euphratica	chr1	20850001	20900000	B
P. euphratica	chr1	20900001	20950000	B
P. euphratica	chr1	20950001	21000000	A
P. euphratica	chr1	21000001	21050000	A
P. euphratica	chr1	21050001	21100000	A
P. euphratica	chr1	21100001	21150000	A
P. euphratica	chr1	21150001	21200000	A
P. euphratica	chr1	21200001	21250000	A
P. euphratica	chr1	21250001	21300000	B
P. euphratica	chr1	21300001	21350000	B
P. euphratica	chr1	21350001	21400000	A
P. euphratica	chr1	21400001	21450000	A
P. euphratica	chr1	21450001	21500000	A
P. euphratica	chr1	21500001	21550000	A
P. euphratica	chr1	21550001	21600000	B
P. euphratica	chr1	21600001	21650000	A
P. euphratica	chr1	21650001	21700000	A
P. euphratica	chr1	21700001	21750000	B
P. euphratica	chr1	21750001	21800000	B
P. euphratica	chr1	21800001	21850000	B
P. euphratica	chr1	21850001	21900000	B
P. euphratica	chr1	21900001	21950000	B
P. euphratica	chr1	21950001	22000000	A
P. euphratica	chr1	22000001	22050000	A
P. euphratica	chr1	22050001	22100000	A
P. euphratica	chr1	22100001	22150000	A
P. euphratica	chr1	22150001	22200000	A
P. euphratica	chr1	22200001	22250000	A
P. euphratica	chr1	22250001	22300000	A
P. euphratica	chr1	22300001	22350000	A
P. euphratica	chr1	22350001	22400000	A
P. euphratica	chr1	22400001	22450000	A
P. euphratica	chr1	22450001	22500000	A
P. euphratica	chr1	22500001	22550000	A
P. euphratica	chr1	22550001	22600000	A
P. euphratica	chr1	22600001	22650000	A
P. euphratica	chr1	22650001	22700000	A
P. euphratica	chr1	22700001	22750000	A
P. euphratica	chr1	22750001	22800000	B
P. euphratica	chr1	22800001	22850000	A
P. euphratica	chr1	22850001	22900000	A
P. euphratica	chr1	22900001	22950000	A
P. euphratica	chr1	22950001	23000000	A
P. euphratica	chr1	23000001	23050000	A
P. euphratica	chr1	23050001	23100000	A
P. euphratica	chr1	23100001	23150000	A
P. euphratica	chr1	23150001	23200000	A
P. euphratica	chr1	23200001	23250000	A
P. euphratica	chr1	23250001	23300000	A
P. euphratica	chr1	23300001	23350000	A
P. euphratica	chr1	23350001	23400000	A
P. euphratica	chr1	23400001	23450000	A
P. euphratica	chr1	23450001	23500000	A
P. euphratica	chr1	23500001	23550000	A
P. euphratica	chr1	23550001	23600000	A
P. euphratica	chr1	23600001	23650000	A
P. euphratica	chr1	23650001	23700000	A
P. euphratica	chr1	23700001	23750000	B
P. euphratica	chr1	23750001	23800000	B
P. euphratica	chr1	23800001	23850000	B
P. euphratica	chr1	23850001	23900000	B
P. euphratica	chr1	23900001	23950000	B
P. euphratica	chr1	23950001	24000000	B
P. euphratica	chr1	24000001	24050000	B
P. euphratica	chr1	24050001	24100000	B
P. euphratica	chr1	24100001	24150000	B
P. euphratica	chr1	24150001	24200000	B
P. euphratica	chr1	24200001	24250000	B
P. euphratica	chr1	24250001	24300000	B
P. euphratica	chr1	24300001	24350000	B
P. euphratica	chr1	24350001	24400000	B
P. euphratica	chr1	24400001	24450000	A
P. euphratica	chr1	24450001	24500000	A
P. euphratica	chr1	24500001	24550000	B
P. euphratica	chr1	24550001	24600000	B
P. euphratica	chr1	24600001	24650000	B
P. euphratica	chr1	24650001	24700000	B
P. euphratica	chr1	24700001	24750000	B
P. euphratica	chr1	24750001	24800000	B
P. euphratica	chr1	24800001	24850000	B
P. euphratica	chr1	24850001	24900000	B
P. euphratica	chr1	24900001	24950000	B
P. euphratica	chr1	24950001	25000000	A
P. euphratica	chr1	25000001	25050000	A
P. euphratica	chr1	25050001	25100000	A
P. euphratica	chr1	25100001	25150000	A
P. euphratica	chr1	25150001	25200000	A
P. euphratica	chr1	25200001	25250000	A
P. euphratica	chr1	25250001	25300000	A
P. euphratica	chr1	25300001	25350000	B
P. euphratica	chr1	25350001	25400000	B
P. euphratica	chr1	25400001	25450000	B
P. euphratica	chr1	25450001	25500000	A
P. euphratica	chr1	25500001	25550000	B
P. euphratica	chr1	25550001	25600000	A
P. euphratica	chr1	25600001	25650000	A
P. euphratica	chr1	25650001	25700000	A
P. euphratica	chr1	25700001	25750000	A
P. euphratica	chr1	25750001	25800000	A
P. euphratica	chr1	25800001	25850000	A
P. euphratica	chr1	25850001	25900000	A
P. euphratica	chr1	25900001	25950000	A
P. euphratica	chr1	25950001	26000000	A
P. euphratica	chr1	26000001	26050000	A
P. euphratica	chr1	26050001	26100000	A
P. euphratica	chr1	26100001	26150000	A
P. euphratica	chr1	26150001	26200000	A
P. euphratica	chr1	26200001	26250000	A
P. euphratica	chr1	26250001	26300000	A
P. euphratica	chr1	26300001	26350000	A
P. euphratica	chr1	26350001	26400000	A
P. euphratica	chr1	26400001	26450000	A
P. euphratica	chr1	26450001	26500000	A
P. euphratica	chr1	26500001	26550000	A
P. euphratica	chr1	26550001	26600000	A
P. euphratica	chr1	26600001	26650000	A
P. euphratica	chr1	26650001	26700000	A
P. euphratica	chr1	26700001	26750000	B
P. euphratica	chr1	26750001	26800000	B
P. euphratica	chr1	26800001	26850000	B
P. euphratica	chr1	26850001	26900000	B
P. euphratica	chr1	26900001	26950000	B
P. euphratica	chr1	26950001	27000000	B
P. euphratica	chr1	27000001	27050000	A
P. euphratica	chr1	27050001	27100000	A
P. euphratica	chr1	27100001	27150000	A
P. euphratica	chr1	27150001	27200000	A
P. euphratica	chr1	27200001	27250000	A
P. euphratica	chr1	27250001	27300000	A
P. euphratica	chr1	27300001	27350000	A
P. euphratica	chr1	27350001	27400000	A
P. euphratica	chr1	27400001	27450000	A
P. euphratica	chr1	27450001	27500000	A
P. euphratica	chr1	27500001	27550000	A
P. euphratica	chr1	27550001	27600000	A
P. euphratica	chr1	27600001	27650000	A
P. euphratica	chr1	27650001	27700000	A
P. euphratica	chr1	27700001	27750000	A
P. euphratica	chr1	27750001	27800000	A
P. euphratica	chr1	27800001	27850000	A
P. euphratica	chr1	27850001	27900000	A
P. euphratica	chr1	27900001	27950000	A
P. euphratica	chr1	27950001	28000000	A
P. euphratica	chr1	28000001	28050000	A
P. euphratica	chr1	28050001	28100000	A
P. euphratica	chr1	28100001	28150000	A
P. euphratica	chr1	28150001	28200000	A
P. euphratica	chr1	28200001	28250000	A
P. euphratica	chr1	28250001	28300000	A
P. euphratica	chr1	28300001	28350000	A
P. euphratica	chr1	28350001	28400000	A
P. euphratica	chr1	28400001	28450000	A
P. euphratica	chr1	28450001	28500000	B
P. euphratica	chr1	28500001	28550000	A
P. euphratica	chr1	28550001	28600000	A
P. euphratica	chr1	28600001	28650000	A
P. euphratica	chr1	28650001	28700000	A
P. euphratica	chr1	28700001	28750000	A
P. euphratica	chr1	28750001	28800000	A
P. euphratica	chr1	28800001	28850000	A
P. euphratica	chr1	28850001	28900000	A
P. euphratica	chr1	28900001	28950000	A
P. euphratica	chr1	28950001	29000000	A
P. euphratica	chr1	29000001	29050000	A
P. euphratica	chr1	29050001	29100000	A
P. euphratica	chr1	29100001	29150000	A
P. euphratica	chr1	29150001	29200000	A
P. euphratica	chr1	29200001	29250000	A
P. euphratica	chr1	29250001	29300000	A
P. euphratica	chr1	29300001	29350000	A
P. euphratica	chr1	29350001	29400000	A
P. euphratica	chr1	29400001	29450000	A
P. euphratica	chr1	29450001	29500000	A
P. euphratica	chr1	29500001	29550000	A
P. euphratica	chr1	29550001	29600000	A
P. euphratica	chr1	29600001	29650000	A
P. euphratica	chr1	29650001	29700000	A
P. euphratica	chr1	29700001	29750000	A
P. euphratica	chr1	29750001	29800000	A
P. euphratica	chr1	29800001	29850000	A
P. euphratica	chr1	29850001	29900000	A
P. euphratica	chr1	29900001	29950000	B
P. euphratica	chr1	29950001	30000000	B
P. euphratica	chr1	30000001	30050000	B
P. euphratica	chr1	30050001	30100000	B
P. euphratica	chr1	30100001	30150000	B
P. euphratica	chr1	30150001	30200000	B
P. euphratica	chr1	30200001	30250000	B
P. euphratica	chr1	30250001	30300000	A
P. euphratica	chr1	30300001	30350000	A
P. euphratica	chr1	30350001	30400000	A
P. euphratica	chr1	30400001	30450000	A
P. euphratica	chr1	30450001	30500000	A
P. euphratica	chr1	30500001	30550000	A
P. euphratica	chr1	30550001	30600000	A
P. euphratica	chr1	30600001	30650000	A
P. euphratica	chr1	30650001	30700000	A
P. euphratica	chr1	30700001	30750000	A
P. euphratica	chr1	30750001	30800000	A
P. euphratica	chr1	30800001	30850000	A
P. euphratica	chr1	30850001	30900000	A
P. euphratica	chr1	30900001	30950000	A
P. euphratica	chr1	30950001	31000000	B
P. euphratica	chr1	31000001	31050000	B
P. euphratica	chr1	31050001	31100000	A
P. euphratica	chr1	31100001	31150000	A
P. euphratica	chr1	31150001	31200000	A
P. euphratica	chr1	31200001	31250000	B
P. euphratica	chr1	31250001	31300000	B
P. euphratica	chr1	31300001	31350000	B
P. euphratica	chr1	31350001	31400000	B
P. euphratica	chr1	31400001	31450000	B
P. euphratica	chr1	31450001	31500000	A
P. euphratica	chr1	31500001	31550000	A
P. euphratica	chr1	31550001	31600000	A
P. euphratica	chr1	31600001	31650000	A
P. euphratica	chr1	31650001	31700000	A
P. euphratica	chr1	31700001	31750000	A
P. euphratica	chr1	31750001	31800000	A
P. euphratica	chr1	31800001	31850000	A
P. euphratica	chr1	31850001	31900000	A
P. euphratica	chr1	31900001	31950000	A
P. euphratica	chr1	31950001	32000000	B
P. euphratica	chr1	32000001	32050000	B
P. euphratica	chr1	32050001	32100000	B
P. euphratica	chr1	32100001	32150000	B
P. euphratica	chr1	32150001	32200000	B
P. euphratica	chr1	32200001	32250000	B
P. euphratica	chr1	32250001	32300000	B
P. euphratica	chr1	32300001	32350000	B
P. euphratica	chr1	32350001	32400000	B
P. euphratica	chr1	32400001	32450000	B
P. euphratica	chr1	32450001	32500000	B
P. euphratica	chr1	32500001	32550000	B
P. euphratica	chr1	32550001	32600000	B
P. euphratica	chr1	32600001	32650000	B
P. euphratica	chr1	32650001	32700000	B
P. euphratica	chr1	32700001	32750000	B
P. euphratica	chr1	32750001	32800000	B
P. euphratica	chr1	32800001	32850000	B
P. euphratica	chr1	32850001	32900000	B
P. euphratica	chr1	32900001	32950000	B
P. euphratica	chr1	32950001	33000000	B
P. euphratica	chr1	33000001	33050000	B
P. euphratica	chr1	33050001	33100000	B
P. euphratica	chr1	33100001	33150000	B
P. euphratica	chr1	33150001	33200000	B
P. euphratica	chr1	33200001	33250000	B
P. euphratica	chr1	33250001	33300000	B
P. euphratica	chr1	33300001	33350000	B
P. euphratica	chr1	33350001	33400000	B
P. euphratica	chr1	33400001	33450000	B
P. euphratica	chr1	33450001	33500000	B
P. euphratica	chr1	33500001	33550000	B
P. euphratica	chr1	33550001	33600000	B
P. euphratica	chr1	33600001	33650000	B
P. euphratica	chr1	33650001	33700000	B
P. euphratica	chr1	33700001	33750000	B
P. euphratica	chr1	33750001	33800000	B
P. euphratica	chr1	33800001	33850000	B
P. euphratica	chr1	33850001	33900000	B
P. euphratica	chr1	33900001	33950000	B
P. euphratica	chr1	34050001	34100000	B
P. euphratica	chr1	34200001	34250000	B
P. euphratica	chr1	34350001	34400000	B
P. euphratica	chr1	34400001	34450000	B
P. euphratica	chr1	34450001	34500000	B
P. euphratica	chr1	34500001	34550000	B
P. euphratica	chr1	34550001	34600000	B
P. euphratica	chr1	34600001	34650000	B
P. euphratica	chr1	34650001	34700000	B
P. euphratica	chr1	34700001	34750000	B
P. euphratica	chr1	34750001	34800000	B
P. euphratica	chr1	34800001	34850000	B
P. euphratica	chr1	34950001	35000000	B
P. euphratica	chr1	35000001	35050000	B
P. euphratica	chr1	35050001	35100000	B
P. euphratica	chr1	35100001	35150000	B
P. euphratica	chr1	35150001	35200000	B
P. euphratica	chr1	35200001	35250000	B
P. euphratica	chr1	35250001	35300000	B
P. euphratica	chr1	35300001	35350000	B
P. euphratica	chr1	35350001	35400000	B
P. euphratica	chr1	35400001	35450000	B
P. euphratica	chr1	35450001	35500000	B
P. euphratica	chr1	35500001	35550000	B
P. euphratica	chr1	35550001	35600000	B
P. euphratica	chr1	35600001	35650000	B
P. euphratica	chr1	35650001	35700000	B
P. euphratica	chr1	35700001	35750000	B
P. euphratica	chr1	35750001	35800000	B
P. euphratica	chr1	35900001	35950000	B
P. euphratica	chr1	35950001	36000000	B
P. euphratica	chr1	36000001	36050000	B
P. euphratica	chr1	36050001	36100000	B
P. euphratica	chr1	36100001	36150000	B
P. euphratica	chr1	36150001	36200000	B
P. euphratica	chr1	36200001	36250000	B
P. euphratica	chr1	36250001	36300000	B
P. euphratica	chr1	36350001	36400000	B
P. euphratica	chr1	37100001	37150000	B
P. euphratica	chr1	37200001	37250000	B
P. euphratica	chr1	37250001	37300000	B
P. euphratica	chr1	37300001	37350000	B
P. euphratica	chr1	37350001	37400000	B
P. euphratica	chr1	37400001	37450000	B
P. euphratica	chr1	37450001	37500000	B
P. euphratica	chr1	37500001	37550000	B
P. euphratica	chr1	37550001	37600000	B
P. euphratica	chr1	37600001	37650000	B
P. euphratica	chr1	37750001	37800000	B
P. euphratica	chr1	37800001	37850000	B
P. euphratica	chr1	37850001	37900000	B
P. euphratica	chr1	37900001	37950000	B
P. euphratica	chr1	37950001	38000000	B
P. euphratica	chr1	38000001	38050000	B
P. euphratica	chr1	38050001	38100000	B
P. euphratica	chr1	38100001	38150000	B
P. euphratica	chr1	38150001	38200000	B
P. euphratica	chr1	38200001	38250000	B
P. euphratica	chr1	38250001	38300000	A
P. euphratica	chr1	38300001	38350000	A
P. euphratica	chr1	38350001	38400000	B
P. euphratica	chr1	38400001	38450000	B
P. euphratica	chr1	38450001	38500000	B
P. euphratica	chr1	38500001	38550000	B
P. euphratica	chr1	38550001	38600000	B
P. euphratica	chr1	38600001	38650000	B
P. euphratica	chr1	38650001	38700000	B
P. euphratica	chr1	38700001	38750000	B
P. euphratica	chr1	38750001	38800000	B
P. euphratica	chr1	38800001	38850000	B
P. euphratica	chr1	38850001	38900000	B
P. euphratica	chr1	38900001	38950000	A
P. euphratica	chr1	38950001	39000000	A
P. euphratica	chr1	39000001	39050000	B
P. euphratica	chr1	39050001	39100000	A
P. euphratica	chr1	39100001	39150000	A
P. euphratica	chr1	39150001	39200000	B
P. euphratica	chr1	39200001	39250000	B
P. euphratica	chr1	39250001	39300000	B
P. euphratica	chr1	39300001	39350000	B
P. euphratica	chr1	39350001	39400000	B
P. euphratica	chr1	39400001	39450000	B
P. euphratica	chr1	39450001	39500000	B
P. euphratica	chr1	39500001	39550000	B
P. euphratica	chr1	39550001	39600000	B
P. euphratica	chr1	39600001	39650000	B
P. euphratica	chr1	39650001	39700000	B
P. euphratica	chr1	39700001	39750000	B
P. euphratica	chr1	39750001	39800000	A
P. euphratica	chr1	39800001	39850000	A
P. euphratica	chr1	39900001	39950000	B
P. euphratica	chr1	39950001	40000000	B
P. euphratica	chr1	40000001	40050000	B
P. euphratica	chr1	40050001	40100000	B
P. euphratica	chr1	40100001	40150000	B
P. euphratica	chr1	40150001	40200000	B
P. euphratica	chr1	40200001	40250000	B
P. euphratica	chr1	40250001	40300000	B
P. euphratica	chr1	40300001	40350000	B
P. euphratica	chr1	40350001	40400000	B
P. euphratica	chr1	40400001	40450000	B
P. euphratica	chr1	40450001	40500000	B
P. euphratica	chr1	40500001	40550000	B
P. euphratica	chr1	40550001	40600000	B
P. euphratica	chr1	40600001	40650000	B
P. euphratica	chr1	40650001	40700000	B
P. euphratica	chr1	40700001	40750000	B
P. euphratica	chr1	40750001	40800000	B
P. euphratica	chr1	40800001	40850000	B
P. euphratica	chr1	40850001	40900000	B
P. euphratica	chr1	40900001	40950000	B
P. euphratica	chr1	40950001	41000000	B
P. euphratica	chr1	41000001	41050000	B
P. euphratica	chr1	41050001	41100000	B
P. euphratica	chr1	41100001	41150000	B
P. euphratica	chr1	41150001	41200000	B
P. euphratica	chr1	41200001	41250000	B
P. euphratica	chr1	41250001	41300000	B
P. euphratica	chr1	41300001	41350000	B
P. euphratica	chr1	41350001	41400000	B
P. euphratica	chr1	41400001	41450000	B
P. euphratica	chr1	41450001	41500000	B
P. euphratica	chr1	41500001	41550000	B
P. euphratica	chr1	41550001	41600000	B
P. euphratica	chr1	41600001	41650000	B
P. euphratica	chr1	41650001	41700000	B
P. euphratica	chr1	41700001	41750000	B
P. euphratica	chr1	41750001	41800000	B
P. euphratica	chr1	41800001	41850000	B
P. euphratica	chr1	41850001	41900000	B
P. euphratica	chr1	41900001	41950000	B
P. euphratica	chr1	41950001	42000000	B
P. euphratica	chr1	42000001	42050000	B
P. euphratica	chr1	42050001	42100000	B
P. euphratica	chr1	42100001	42150000	B
P. euphratica	chr1	42150001	42200000	B
P. euphratica	chr1	42200001	42250000	B
P. euphratica	chr1	42250001	42300000	B
P. euphratica	chr1	42300001	42350000	B
P. euphratica	chr1	42350001	42400000	B
P. euphratica	chr1	42400001	42450000	B
P. euphratica	chr1	42450001	42500000	B
P. euphratica	chr1	42500001	42550000	B
P. euphratica	chr1	42550001	42600000	B
P. euphratica	chr1	42600001	42650000	B
P. euphratica	chr1	42650001	42700000	B
P. euphratica	chr1	42700001	42750000	B
P. euphratica	chr1	42750001	42800000	B
P. euphratica	chr1	42800001	42850000	B
P. euphratica	chr1	42850001	42900000	B
P. euphratica	chr1	42900001	42950000	B
P. euphratica	chr1	42950001	43000000	B
P. euphratica	chr1	43000001	43050000	B
P. euphratica	chr1	43050001	43100000	B
P. euphratica	chr1	43100001	43150000	B
P. euphratica	chr1	43150001	43200000	B
P. euphratica	chr1	43200001	43250000	B
P. euphratica	chr1	43250001	43300000	B
P. euphratica	chr1	43400001	43450000	B
P. euphratica	chr1	43450001	43500000	B
P. euphratica	chr1	43550001	43600000	B
P. euphratica	chr1	43600001	43650000	B
P. euphratica	chr1	43650001	43700000	B
P. euphratica	chr1	43700001	43750000	B
P. euphratica	chr1	43750001	43800000	B
P. euphratica	chr1	43800001	43850000	B
P. euphratica	chr1	43850001	43900000	B
P. euphratica	chr1	43900001	43950000	B
P. euphratica	chr1	43950001	44000000	B
P. euphratica	chr1	44000001	44050000	B
P. euphratica	chr1	44050001	44100000	B
P. euphratica	chr1	44100001	44150000	B
P. euphratica	chr1	44150001	44200000	B
P. euphratica	chr1	44200001	44250000	B
P. euphratica	chr1	44250001	44300000	B
P. euphratica	chr1	44300001	44350000	B
P. euphratica	chr1	44350001	44400000	B
P. euphratica	chr1	44400001	44450000	B
P. euphratica	chr1	44450001	44500000	B
P. euphratica	chr1	44500001	44550000	B
P. euphratica	chr1	44550001	44600000	B
P. euphratica	chr1	44600001	44650000	B
P. euphratica	chr1	44650001	44700000	B
P. euphratica	chr1	44700001	44750000	B
P. euphratica	chr1	44750001	44800000	B
P. euphratica	chr1	44800001	44850000	B
P. euphratica	chr1	44850001	44900000	B
P. euphratica	chr1	44900001	44950000	B
P. euphratica	chr1	44950001	45000000	B
P. euphratica	chr1	45000001	45050000	B
P. euphratica	chr1	45050001	45100000	B
P. euphratica	chr1	45100001	45150000	B
P. euphratica	chr1	45150001	45200000	B
P. euphratica	chr1	45200001	45250000	B
P. euphratica	chr1	45250001	45300000	B
P. euphratica	chr1	45300001	45350000	B
P. euphratica	chr1	45350001	45400000	B
P. euphratica	chr1	45400001	45450000	B
P. euphratica	chr1	45450001	45500000	B
P. euphratica	chr1	45500001	45550000	B
P. euphratica	chr1	45550001	45600000	B
P. euphratica	chr1	45600001	45650000	B
P. euphratica	chr1	45650001	45700000	B
P. euphratica	chr1	45700001	45750000	B
P. euphratica	chr1	45750001	45800000	B
P. euphratica	chr1	45800001	45850000	B
P. euphratica	chr1	45850001	45900000	B
P. euphratica	chr1	45900001	45950000	B
P. euphratica	chr1	45950001	46000000	B
P. euphratica	chr1	46000001	46050000	B
P. euphratica	chr1	46050001	46100000	B
P. euphratica	chr1	46100001	46150000	B
P. euphratica	chr1	46150001	46200000	B
P. euphratica	chr1	46200001	46250000	B
P. euphratica	chr1	46250001	46300000	B
P. euphratica	chr1	46300001	46350000	B
P. euphratica	chr1	46350001	46400000	B
P. euphratica	chr1	46400001	46450000	B
P. euphratica	chr1	46450001	46500000	B
P. euphratica	chr1	46500001	46550000	B
P. euphratica	chr1	46550001	46600000	B
P. euphratica	chr1	46600001	46650000	B
P. euphratica	chr1	46650001	46700000	B
P. euphratica	chr1	46700001	46750000	B
P. euphratica	chr1	46750001	46800000	B
P. euphratica	chr1	46800001	46850000	B
P. euphratica	chr1	46850001	46900000	B
P. euphratica	chr1	46900001	46950000	B
P. euphratica	chr1	47000001	47050000	B
P. euphratica	chr1	47050001	47100000	B
P. euphratica	chr1	47100001	47150000	B
P. euphratica	chr1	47150001	47200000	B
P. euphratica	chr1	47200001	47250000	B
P. euphratica	chr1	47250001	47300000	B
P. euphratica	chr1	47300001	47350000	B
P. euphratica	chr1	47350001	47400000	B
P. euphratica	chr1	47400001	47450000	B
P. euphratica	chr1	47450001	47500000	B
P. euphratica	chr1	47500001	47550000	B
P. euphratica	chr1	47550001	47600000	B
P. euphratica	chr1	47600001	47650000	B
P. euphratica	chr1	47650001	47700000	B
P. euphratica	chr1	47700001	47750000	B
P. euphratica	chr1	47750001	47800000	B
P. euphratica	chr1	47800001	47850000	B
P. euphratica	chr1	47850001	47900000	B
P. euphratica	chr1	47900001	47950000	B
P. euphratica	chr1	47950001	48000000	B
P. euphratica	chr1	48000001	48050000	B
P. euphratica	chr1	48050001	48100000	B
P. euphratica	chr1	48100001	48150000	B
P. euphratica	chr1	48150001	48200000	B
P. euphratica	chr1	48200001	48250000	B
P. euphratica	chr1	48250001	48300000	B
P. euphratica	chr1	48300001	48350000	B
P. euphratica	chr1	48350001	48400000	B
P. euphratica	chr1	48400001	48450000	B
P. euphratica	chr1	48500001	48550000	A
P. euphratica	chr1	48550001	48600000	A
P. euphratica	chr1	48600001	48650000	A
P. euphratica	chr1	48650001	48700000	A
P. euphratica	chr1	48700001	48750000	A
P. euphratica	chr1	48750001	48800000	A
P. euphratica	chr1	48800001	48850000	A
P. euphratica	chr1	48850001	48900000	A
P. euphratica	chr1	48900001	48950000	A
P. euphratica	chr1	48950001	49000000	B
P. euphratica	chr1	49000001	49050000	B
P. euphratica	chr1	49050001	49100000	B
P. euphratica	chr1	49100001	49150000	B
P. euphratica	chr1	49150001	49200000	B
P. euphratica	chr1	49200001	49250000	A
P. euphratica	chr1	49250001	49300000	A
P. euphratica	chr1	49300001	49350000	A
P. euphratica	chr1	49350001	49400000	B
P. euphratica	chr1	49400001	49450000	B
P. euphratica	chr1	49450001	49500000	B
P. euphratica	chr1	49500001	49550000	B
P. euphratica	chr1	49550001	49600000	B
P. euphratica	chr1	49600001	49650000	B
P. euphratica	chr1	49650001	49700000	B
P. euphratica	chr1	49700001	49750000	B
P. euphratica	chr1	49750001	49800000	B
P. euphratica	chr1	49800001	49850000	A
P. euphratica	chr1	49850001	49900000	A
P. euphratica	chr1	49900001	49950000	A
P. euphratica	chr1	49950001	50000000	A
P. euphratica	chr1	50000001	50050000	A
P. euphratica	chr1	50050001	50100000	A
P. euphratica	chr1	50100001	50150000	A
P. euphratica	chr1	50150001	50200000	A
P. euphratica	chr1	50200001	50250000	A
P. euphratica	chr1	50250001	50300000	A
P. euphratica	chr1	50300001	50350000	A
P. euphratica	chr1	50350001	50400000	A
P. euphratica	chr1	50400001	50450000	A
P. euphratica	chr1	50450001	50500000	A
P. euphratica	chr1	50500001	50550000	A
P. euphratica	chr1	50550001	50600000	A
P. euphratica	chr1	50600001	50650000	A
P. euphratica	chr1	50650001	50700000	A
P. euphratica	chr1	50700001	50750000	A
P. euphratica	chr1	50750001	50800000	B
P. euphratica	chr1	50800001	50850000	A
P. euphratica	chr1	50850001	50900000	A
P. euphratica	chr1	50900001	50950000	A
P. euphratica	chr1	50950001	51000000	A
P. euphratica	chr1	51000001	51050000	A
P. euphratica	chr1	51050001	51100000	A
P. euphratica	chr1	51100001	51150000	A
P. euphratica	chr1	51150001	51200000	A
P. euphratica	chr1	51200001	51250000	A
P. euphratica	chr1	51250001	51300000	A
P. euphratica	chr1	51300001	51350000	A
P. euphratica	chr1	51350001	51400000	A
P. euphratica	chr1	51400001	51450000	A
P. euphratica	chr1	51450001	51500000	A
P. euphratica	chr1	51500001	51550000	A
P. euphratica	chr1	51550001	51600000	A
P. euphratica	chr1	51600001	51650000	A
P. euphratica	chr1	51650001	51700000	A
P. euphratica	chr1	51700001	51750000	A
P. euphratica	chr1	51750001	51800000	A
P. euphratica	chr1	51800001	51850000	A
P. euphratica	chr1	51850001	51900000	A
P. euphratica	chr1	51900001	51950000	A
P. euphratica	chr1	51950001	52000000	A
P. euphratica	chr1	52000001	52050000	A
P. euphratica	chr1	52050001	52100000	B
P. euphratica	chr1	52100001	52150000	B
P. euphratica	chr1	52150001	52200000	B
P. euphratica	chr1	52200001	52250000	B
P. euphratica	chr1	52250001	52300000	B
P. euphratica	chr1	52300001	52350000	A
P. euphratica	chr1	52350001	52400000	A
P. euphratica	chr1	52400001	52450000	A
P. euphratica	chr1	52450001	52500000	A
P. euphratica	chr1	52500001	52550000	A
P. euphratica	chr1	52550001	52600000	A
P. euphratica	chr1	52600001	52650000	A
P. euphratica	chr1	52650001	52700000	A
P. euphratica	chr1	52700001	52750000	A
P. euphratica	chr1	52750001	52800000	A
P. euphratica	chr1	52800001	52850000	A
P. euphratica	chr1	52850001	52900000	A
P. euphratica	chr1	52900001	52950000	A
P. euphratica	chr1	52950001	53000000	A
P. euphratica	chr1	53000001	53050000	A
P. euphratica	chr1	53050001	53100000	A
P. euphratica	chr1	53100001	53150000	A
P. euphratica	chr1	53150001	53200000	B
P. euphratica	chr1	53200001	53250000	B
P. euphratica	chr1	53250001	53300000	A
P. euphratica	chr1	53300001	53350000	A
P. euphratica	chr1	53350001	53400000	A
P. euphratica	chr1	53400001	53450000	A
P. euphratica	chr1	53450001	53500000	A
P. euphratica	chr1	53500001	53550000	A
P. euphratica	chr1	53550001	53600000	A
P. euphratica	chr1	53600001	53650000	A
P. euphratica	chr1	53650001	53700000	A
P. euphratica	chr1	53700001	53750000	A
P. euphratica	chr1	53750001	53800000	A
P. euphratica	chr1	53800001	53850000	A
P. euphratica	chr1	53850001	53900000	A
P. euphratica	chr1	53900001	53950000	A
P. euphratica	chr1	53950001	54000000	A
P. euphratica	chr1	54000001	54050000	A
P. euphratica	chr1	54050001	54100000	A
P. euphratica	chr1	54100001	54150000	A
P. euphratica	chr1	54150001	54200000	A
P. euphratica	chr1	54200001	54250000	A
P. euphratica	chr1	54250001	54300000	A
P. euphratica	chr1	54300001	54350000	A
P. euphratica	chr1	54350001	54400000	A
P. euphratica	chr1	54400001	54450000	A
P. euphratica	chr1	54450001	54500000	A
P. euphratica	chr1	54500001	54550000	A
P. euphratica	chr1	54550001	54600000	A
P. euphratica	chr1	54600001	54650000	A
P. euphratica	chr1	54650001	54700000	A
P. euphratica	chr1	54700001	54750000	A
P. euphratica	chr1	54750001	54800000	A
P. euphratica	chr1	54800001	54850000	A
P. euphratica	chr1	54850001	54900000	A
P. euphratica	chr1	54900001	54950000	A
P. euphratica	chr1	54950001	55000000	A
P. euphratica	chr1	55000001	55050000	A
P. euphratica	chr1	55050001	55100000	A
P. euphratica	chr1	55100001	55150000	A
P. euphratica	chr1	55150001	55200000	A
P. euphratica	chr1	55200001	55250000	A
P. euphratica	chr1	55250001	55300000	A
P. euphratica	chr1	55300001	55350000	A
P. euphratica	chr1	55350001	55400000	A
P. euphratica	chr1	55400001	55450000	A
P. euphratica	chr1	55450001	55500000	A
P. euphratica	chr1	55500001	55550000	A
P. euphratica	chr1	55550001	55600000	A
P. euphratica	chr1	55600001	55650000	A
P. euphratica	chr1	55650001	55700000	A
P. euphratica	chr1	55700001	55750000	A
P. euphratica	chr1	55750001	55800000	A
P. euphratica	chr1	55800001	55850000	A
P. euphratica	chr1	55850001	55900000	A
P. euphratica	chr1	55900001	55950000	A
P. euphratica	chr1	55950001	56000000	A
P. euphratica	chr1	56000001	56050000	A
P. euphratica	chr1	56050001	56100000	A
P. euphratica	chr1	56100001	56150000	A
P. euphratica	chr1	56150001	56200000	A
P. euphratica	chr1	56200001	56250000	A
P. euphratica	chr1	56250001	56300000	A
P. euphratica	chr1	56300001	56350000	A
P. euphratica	chr1	56350001	56400000	A
P. euphratica	chr1	56400001	56450000	A
P. euphratica	chr1	56450001	56500000	A
P. euphratica	chr1	56500001	56550000	A
P. euphratica	chr1	56550001	56600000	A
P. euphratica	chr1	56600001	56650000	A
P. euphratica	chr1	56650001	56700000	A
P. euphratica	chr1	56700001	56750000	A
P. euphratica	chr1	56750001	56800000	A
P. euphratica	chr1	56800001	56850000	A
P. euphratica	chr1	56850001	56900000	A
P. euphratica	chr1	56900001	56950000	A
P. euphratica	chr1	56950001	57000000	A
P. euphratica	chr1	57000001	57050000	A
P. euphratica	chr1	57050001	57100000	A
P. euphratica	chr1	57100001	57150000	A
P. euphratica	chr1	57150001	57200000	A
P. euphratica	chr1	57200001	57250000	A
P. euphratica	chr1	57250001	57300000	A
P. euphratica	chr1	57300001	57350000	A
P. euphratica	chr1	57350001	57400000	A
P. euphratica	chr1	57400001	57450000	A
P. euphratica	chr1	57450001	57500000	A
P. euphratica	chr1	57500001	57550000	A
P. euphratica	chr1	57550001	57600000	A
P. euphratica	chr1	57600001	57650000	A
P. euphratica	chr1	57650001	57700000	A
P. euphratica	chr1	57700001	57750000	A
P. euphratica	chr1	57750001	57800000	A
P. euphratica	chr1	57800001	57850000	A
P. euphratica	chr1	57850001	57900000	A
P. euphratica	chr1	57900001	57950000	A
P. euphratica	chr1	57950001	58000000	A
P. euphratica	chr1	58000001	58050000	A
P. euphratica	chr1	58050001	58100000	A
P. euphratica	chr1	58100001	58150000	A
P. euphratica	chr1	58150001	58200000	A
P. euphratica	chr1	58200001	58250000	A
P. euphratica	chr1	58250001	58300000	A
P. euphratica	chr1	58300001	58350000	A
P. euphratica	chr1	58350001	58400000	A
P. euphratica	chr1	58400001	58450000	A
P. euphratica	chr1	58450001	58500000	A
P. euphratica	chr1	58500001	58550000	A
P. euphratica	chr1	58550001	58600000	A
P. euphratica	chr1	58600001	58650000	A
P. euphratica	chr1	58650001	58700000	A
P. euphratica	chr1	58700001	58750000	A
P. euphratica	chr1	58750001	58800000	A
P. euphratica	chr1	58800001	58850000	A
P. euphratica	chr1	58850001	58900000	A
P. euphratica	chr1	58900001	58950000	A
P. euphratica	chr1	58950001	59000000	A
P. euphratica	chr1	59000001	59050000	A
P. euphratica	chr1	59050001	59100000	A
P. euphratica	chr1	59100001	59150000	A
P. euphratica	chr1	59150001	59200000	A
P. euphratica	chr1	59200001	59250000	A
P. euphratica	chr1	59250001	59300000	A
P. euphratica	chr1	59300001	59350000	A
P. euphratica	chr1	59350001	59400000	A
P. euphratica	chr1	59400001	59450000	A
P. euphratica	chr1	59450001	59500000	A
P. euphratica	chr1	59500001	59550000	A
P. euphratica	chr1	59550001	59600000	A
P. euphratica	chr1	59600001	59650000	A
P. euphratica	chr1	59650001	59700000	A
P. euphratica	chr1	59700001	59750000	A
P. euphratica	chr1	59750001	59800000	A
P. euphratica	chr1	59800001	59850000	A
P. euphratica	chr1	59850001	59900000	A
P. euphratica	chr1	59900001	59950000	A
P. euphratica	chr1	59950001	60000000	A
P. euphratica	chr1	60000001	60050000	A
P. euphratica	chr1	60050001	60100000	A
P. euphratica	chr1	60100001	60150000	A
P. euphratica	chr1	60150001	60200000	A
P. euphratica	chr1	60200001	60250000	A
P. euphratica	chr1	60250001	60300000	A
P. euphratica	chr1	60300001	60350000	A
P. euphratica	chr1	60350001	60400000	A
P. euphratica	chr1	60400001	60450000	A
P. euphratica	chr1	60450001	60500000	A
P. euphratica	chr1	60500001	60550000	A
P. euphratica	chr1	60550001	60600000	A
P. euphratica	chr1	60600001	60650000	A
P. euphratica	chr1	60650001	60700000	A
P. euphratica	chr1	60700001	60750000	A
P. euphratica	chr1	60750001	60800000	A
P. euphratica	chr1	60800001	60850000	A
P. euphratica	chr1	60850001	60900000	A
P. euphratica	chr1	60900001	60950000	A
P. euphratica	chr1	60950001	61000000	A
P. euphratica	chr1	61000001	61050000	A
P. euphratica	chr1	61050001	61100000	A
P. euphratica	chr1	61100001	61150000	A
P. euphratica	chr1	61150001	61200000	A
P. euphratica	chr1	61200001	61250000	A
P. euphratica	chr1	61250001	61300000	A
P. euphratica	chr1	61300001	61350000	A
P. euphratica	chr1	61350001	61400000	A
P. euphratica	chr1	61400001	61450000	A
P. euphratica	chr1	61450001	61500000	A
P. euphratica	chr1	61500001	61550000	A
P. euphratica	chr1	61550001	61600000	A
P. euphratica	chr1	61600001	61650000	A
P. euphratica	chr1	61650001	61700000	A
P. euphratica	chr1	61700001	61750000	A
P. euphratica	chr1	61750001	61800000	A
P. euphratica	chr1	61800001	61850000	A
P. euphratica	chr1	61850001	61900000	A
P. euphratica	chr1	61900001	61950000	A
P. euphratica	chr1	61950001	62000000	A
P. euphratica	chr1	62000001	62050000	A
P. euphratica	chr1	62050001	62100000	A
P. euphratica	chr1	62100001	62150000	A
P. euphratica	chr1	62150001	62200000	A
P. euphratica	chr1	62200001	62250000	A
P. euphratica	chr1	62250001	62300000	A
P. euphratica	chr1	62300001	62350000	A
P. euphratica	chr1	62350001	62400000	A
P. euphratica	chr1	62400001	62450000	A
P. euphratica	chr1	62450001	62500000	A
P. euphratica	chr1	62500001	62550000	A
P. euphratica	chr1	62550001	62600000	A
P. euphratica	chr1	62600001	62650000	A
P. euphratica	chr1	62650001	62700000	A
P. euphratica	chr1	62700001	62750000	A
P. euphratica	chr1	62750001	62800000	A
P. euphratica	chr1	62800001	62850000	A
P. euphratica	chr1	62850001	62900000	A
P. euphratica	chr1	62900001	62950000	A
P. euphratica	chr1	62950001	63000000	A
P. euphratica	chr1	63000001	63050000	A
P. euphratica	chr1	63050001	63100000	A
P. euphratica	chr1	63100001	63150000	A
P. euphratica	chr1	63150001	63200000	A
P. euphratica	chr1	63200001	63250000	A
P. euphratica	chr1	63250001	63300000	A
P. euphratica	chr1	63300001	63350000	A
P. euphratica	chr1	63350001	63400000	A
P. euphratica	chr1	63400001	63450000	A
P. euphratica	chr1	63450001	63500000	A
P. euphratica	chr1	63500001	63550000	A
P. euphratica	chr1	63550001	63600000	A
P. euphratica	chr1	63600001	63650000	A
P. euphratica	chr1	63650001	63700000	A
P. euphratica	chr1	63700001	63750000	A
P. euphratica	chr1	63750001	63758542	A
P. euphratica	chr2	1	50000	B
P. euphratica	chr2	50001	100000	B
P. euphratica	chr2	100001	150000	B
P. euphratica	chr2	150001	200000	B
P. euphratica	chr2	200001	250000	B
P. euphratica	chr2	250001	300000	B
P. euphratica	chr2	300001	350000	B
P. euphratica	chr2	350001	400000	A
P. euphratica	chr2	400001	450000	A
P. euphratica	chr2	450001	500000	A
P. euphratica	chr2	500001	550000	A
P. euphratica	chr2	550001	600000	A
P. euphratica	chr2	600001	650000	A
P. euphratica	chr2	650001	700000	A
P. euphratica	chr2	700001	750000	A
P. euphratica	chr2	750001	800000	A
P. euphratica	chr2	800001	850000	A
P. euphratica	chr2	850001	900000	A
P. euphratica	chr2	900001	950000	A
P. euphratica	chr2	950001	1000000	A
P. euphratica	chr2	1000001	1050000	A
P. euphratica	chr2	1050001	1100000	A
P. euphratica	chr2	1100001	1150000	A
P. euphratica	chr2	1150001	1200000	A
P. euphratica	chr2	1200001	1250000	A
P. euphratica	chr2	1250001	1300000	B
P. euphratica	chr2	1300001	1350000	A
P. euphratica	chr2	1350001	1400000	A
P. euphratica	chr2	1400001	1450000	A
P. euphratica	chr2	1450001	1500000	A
P. euphratica	chr2	1500001	1550000	A
P. euphratica	chr2	1550001	1600000	A
P. euphratica	chr2	1600001	1650000	A
P. euphratica	chr2	1650001	1700000	A
P. euphratica	chr2	1700001	1750000	A
P. euphratica	chr2	1750001	1800000	A
P. euphratica	chr2	1800001	1850000	A
P. euphratica	chr2	1850001	1900000	A
P. euphratica	chr2	1900001	1950000	A
P. euphratica	chr2	1950001	2000000	A
P. euphratica	chr2	2000001	2050000	A
P. euphratica	chr2	2050001	2100000	A
P. euphratica	chr2	2100001	2150000	A
P. euphratica	chr2	2200001	2250000	A
P. euphratica	chr2	2250001	2300000	B
P. euphratica	chr2	2300001	2350000	B
P. euphratica	chr2	2350001	2400000	B
P. euphratica	chr2	2400001	2450000	B
P. euphratica	chr2	2450001	2500000	B
P. euphratica	chr2	2500001	2550000	B
P. euphratica	chr2	2550001	2600000	B
P. euphratica	chr2	2600001	2650000	B
P. euphratica	chr2	2650001	2700000	B
P. euphratica	chr2	2700001	2750000	B
P. euphratica	chr2	2750001	2800000	B
P. euphratica	chr2	2800001	2850000	B
P. euphratica	chr2	2850001	2900000	B
P. euphratica	chr2	2900001	2950000	B
P. euphratica	chr2	2950001	3000000	B
P. euphratica	chr2	3000001	3050000	B
P. euphratica	chr2	3050001	3100000	B
P. euphratica	chr2	3100001	3150000	B
P. euphratica	chr2	3150001	3200000	B
P. euphratica	chr2	3200001	3250000	B
P. euphratica	chr2	3250001	3300000	B
P. euphratica	chr2	3300001	3350000	B
P. euphratica	chr2	3350001	3400000	B
P. euphratica	chr2	3400001	3450000	B
P. euphratica	chr2	3450001	3500000	B
P. euphratica	chr2	3500001	3550000	B
P. euphratica	chr2	3550001	3600000	B
P. euphratica	chr2	3600001	3650000	B
P. euphratica	chr2	3650001	3700000	B
P. euphratica	chr2	3700001	3750000	B
P. euphratica	chr2	3750001	3800000	B
P. euphratica	chr2	3800001	3850000	B
P. euphratica	chr2	3850001	3900000	B
P. euphratica	chr2	3900001	3950000	B
P. euphratica	chr2	3950001	4000000	B
P. euphratica	chr2	4000001	4050000	B
P. euphratica	chr2	4050001	4100000	B
P. euphratica	chr2	4100001	4150000	B
P. euphratica	chr2	4150001	4200000	B
P. euphratica	chr2	4200001	4250000	B
P. euphratica	chr2	4250001	4300000	B
P. euphratica	chr2	4300001	4350000	B
P. euphratica	chr2	4350001	4400000	B
P. euphratica	chr2	4400001	4450000	B
P. euphratica	chr2	4450001	4500000	B
P. euphratica	chr2	4500001	4550000	B
P. euphratica	chr2	4550001	4600000	B
P. euphratica	chr2	4600001	4650000	B
P. euphratica	chr2	4650001	4700000	B
P. euphratica	chr2	4700001	4750000	B
P. euphratica	chr2	4750001	4800000	B
P. euphratica	chr2	4800001	4850000	B
P. euphratica	chr2	4850001	4900000	B
P. euphratica	chr2	4900001	4950000	B
P. euphratica	chr2	4950001	5000000	B
P. euphratica	chr2	5000001	5050000	B
P. euphratica	chr2	5050001	5100000	B
P. euphratica	chr2	5100001	5150000	B
P. euphratica	chr2	5150001	5200000	B
P. euphratica	chr2	5200001	5250000	B
P. euphratica	chr2	5250001	5300000	B
P. euphratica	chr2	5300001	5350000	B
P. euphratica	chr2	5350001	5400000	B
P. euphratica	chr2	5400001	5450000	B
P. euphratica	chr2	5450001	5500000	B
P. euphratica	chr2	5500001	5550000	B
P. euphratica	chr2	5550001	5600000	B
P. euphratica	chr2	5600001	5650000	B
P. euphratica	chr2	5650001	5700000	B
P. euphratica	chr2	5700001	5750000	B
P. euphratica	chr2	5750001	5800000	B
P. euphratica	chr2	5800001	5850000	B
P. euphratica	chr2	5900001	5950000	B
P. euphratica	chr2	5950001	6000000	B
P. euphratica	chr2	6000001	6050000	B
P. euphratica	chr2	6050001	6100000	B
P. euphratica	chr2	6100001	6150000	B
P. euphratica	chr2	6150001	6200000	B
P. euphratica	chr2	6250001	6300000	B
P. euphratica	chr2	6300001	6350000	B
P. euphratica	chr2	6350001	6400000	B
P. euphratica	chr2	6400001	6450000	B
P. euphratica	chr2	6450001	6500000	B
P. euphratica	chr2	6500001	6550000	B
P. euphratica	chr2	6600001	6650000	B
P. euphratica	chr2	6650001	6700000	B
P. euphratica	chr2	6800001	6850000	B
P. euphratica	chr2	6850001	6900000	B
P. euphratica	chr2	6900001	6950000	B
P. euphratica	chr2	6950001	7000000	B
P. euphratica	chr2	7050001	7100000	B
P. euphratica	chr2	7100001	7150000	B
P. euphratica	chr2	7200001	7250000	B
P. euphratica	chr2	7250001	7300000	B
P. euphratica	chr2	7300001	7350000	B
P. euphratica	chr2	7550001	7600000	B
P. euphratica	chr2	7600001	7650000	B
P. euphratica	chr2	7700001	7750000	B
P. euphratica	chr2	7750001	7800000	B
P. euphratica	chr2	7800001	7850000	B
P. euphratica	chr2	7950001	8000000	B
P. euphratica	chr2	8000001	8050000	B
P. euphratica	chr2	8050001	8100000	B
P. euphratica	chr2	8100001	8150000	B
P. euphratica	chr2	8150001	8200000	B
P. euphratica	chr2	8200001	8250000	B
P. euphratica	chr2	8400001	8450000	B
P. euphratica	chr2	8450001	8500000	B
P. euphratica	chr2	8500001	8550000	B
P. euphratica	chr2	8650001	8700000	B
P. euphratica	chr2	8750001	8800000	B
P. euphratica	chr2	8800001	8850000	B
P. euphratica	chr2	8850001	8900000	B
P. euphratica	chr2	8900001	8950000	B
P. euphratica	chr2	8950001	9000000	B
P. euphratica	chr2	9100001	9150000	B
P. euphratica	chr2	9150001	9200000	B
P. euphratica	chr2	9200001	9250000	B
P. euphratica	chr2	9250001	9300000	B
P. euphratica	chr2	9300001	9350000	B
P. euphratica	chr2	9450001	9500000	B
P. euphratica	chr2	9500001	9550000	B
P. euphratica	chr2	9550001	9600000	B
P. euphratica	chr2	9600001	9650000	B
P. euphratica	chr2	9650001	9700000	B
P. euphratica	chr2	9700001	9750000	B
P. euphratica	chr2	9750001	9800000	B
P. euphratica	chr2	9800001	9850000	B
P. euphratica	chr2	9850001	9900000	B
P. euphratica	chr2	9900001	9950000	B
P. euphratica	chr2	9950001	10000000	B
P. euphratica	chr2	10000001	10050000	B
P. euphratica	chr2	10050001	10100000	B
P. euphratica	chr2	10100001	10150000	B
P. euphratica	chr2	10150001	10200000	B
P. euphratica	chr2	10200001	10250000	B
P. euphratica	chr2	10250001	10300000	B
P. euphratica	chr2	10300001	10350000	B
P. euphratica	chr2	10350001	10400000	B
P. euphratica	chr2	10400001	10450000	B
P. euphratica	chr2	10450001	10500000	B
P. euphratica	chr2	10500001	10550000	B
P. euphratica	chr2	10550001	10600000	B
P. euphratica	chr2	10600001	10650000	B
P. euphratica	chr2	10650001	10700000	B
P. euphratica	chr2	10700001	10750000	B
P. euphratica	chr2	10750001	10800000	B
P. euphratica	chr2	10800001	10850000	B
P. euphratica	chr2	10850001	10900000	B
P. euphratica	chr2	10900001	10950000	B
P. euphratica	chr2	10950001	11000000	B
P. euphratica	chr2	11000001	11050000	B
P. euphratica	chr2	11050001	11100000	B
P. euphratica	chr2	11200001	11250000	B
P. euphratica	chr2	11250001	11300000	B
P. euphratica	chr2	11300001	11350000	B
P. euphratica	chr2	11350001	11400000	B
P. euphratica	chr2	11400001	11450000	B
P. euphratica	chr2	11450001	11500000	B
P. euphratica	chr2	11500001	11550000	B
P. euphratica	chr2	11550001	11600000	B
P. euphratica	chr2	11600001	11650000	B
P. euphratica	chr2	11650001	11700000	B
P. euphratica	chr2	11700001	11750000	B
P. euphratica	chr2	11750001	11800000	B
P. euphratica	chr2	11800001	11850000	B
P. euphratica	chr2	11850001	11900000	B
P. euphratica	chr2	11900001	11950000	B
P. euphratica	chr2	11950001	12000000	B
P. euphratica	chr2	12000001	12050000	B
P. euphratica	chr2	12050001	12100000	B
P. euphratica	chr2	12100001	12150000	B
P. euphratica	chr2	12150001	12200000	B
P. euphratica	chr2	12200001	12250000	B
P. euphratica	chr2	12250001	12300000	B
P. euphratica	chr2	12300001	12350000	B
P. euphratica	chr2	12350001	12400000	B
P. euphratica	chr2	12400001	12450000	B
P. euphratica	chr2	12450001	12500000	B
P. euphratica	chr2	12500001	12550000	B
P. euphratica	chr2	12550001	12600000	B
P. euphratica	chr2	12600001	12650000	B
P. euphratica	chr2	12650001	12700000	B
P. euphratica	chr2	12700001	12750000	B
P. euphratica	chr2	12900001	12950000	B
P. euphratica	chr2	12950001	13000000	B
P. euphratica	chr2	13000001	13050000	B
P. euphratica	chr2	13100001	13150000	B
P. euphratica	chr2	13150001	13200000	B
P. euphratica	chr2	13200001	13250000	B
P. euphratica	chr2	13250001	13300000	B
P. euphratica	chr2	13300001	13350000	B
P. euphratica	chr2	13350001	13400000	B
P. euphratica	chr2	13400001	13450000	B
P. euphratica	chr2	13450001	13500000	B
P. euphratica	chr2	13500001	13550000	B
P. euphratica	chr2	13550001	13600000	B
P. euphratica	chr2	13650001	13700000	B
P. euphratica	chr2	13700001	13750000	B
P. euphratica	chr2	13750001	13800000	B
P. euphratica	chr2	13800001	13850000	B
P. euphratica	chr2	13850001	13900000	B
P. euphratica	chr2	13900001	13950000	B
P. euphratica	chr2	13950001	14000000	B
P. euphratica	chr2	14000001	14050000	B
P. euphratica	chr2	14050001	14100000	B
P. euphratica	chr2	14100001	14150000	B
P. euphratica	chr2	14150001	14200000	B
P. euphratica	chr2	14200001	14250000	B
P. euphratica	chr2	14250001	14300000	B
P. euphratica	chr2	14300001	14350000	B
P. euphratica	chr2	14350001	14400000	B
P. euphratica	chr2	14400001	14450000	B
P. euphratica	chr2	14450001	14500000	B
P. euphratica	chr2	14500001	14550000	B
P. euphratica	chr2	14550001	14600000	B
P. euphratica	chr2	14650001	14700000	B
P. euphratica	chr2	14700001	14750000	B
P. euphratica	chr2	14750001	14800000	B
P. euphratica	chr2	14800001	14850000	B
P. euphratica	chr2	14850001	14900000	B
P. euphratica	chr2	14900001	14950000	B
P. euphratica	chr2	14950001	15000000	B
P. euphratica	chr2	15000001	15050000	B
P. euphratica	chr2	15050001	15100000	B
P. euphratica	chr2	15100001	15150000	B
P. euphratica	chr2	15150001	15200000	B
P. euphratica	chr2	15200001	15250000	B
P. euphratica	chr2	15250001	15300000	B
P. euphratica	chr2	15300001	15350000	B
P. euphratica	chr2	15350001	15400000	B
P. euphratica	chr2	15400001	15450000	B
P. euphratica	chr2	15450001	15500000	B
P. euphratica	chr2	15500001	15550000	B
P. euphratica	chr2	15550001	15600000	B
P. euphratica	chr2	15600001	15650000	B
P. euphratica	chr2	15650001	15700000	B
P. euphratica	chr2	15700001	15750000	A
P. euphratica	chr2	15750001	15800000	B
P. euphratica	chr2	15800001	15850000	B
P. euphratica	chr2	15850001	15900000	B
P. euphratica	chr2	15900001	15950000	B
P. euphratica	chr2	15950001	16000000	B
P. euphratica	chr2	16000001	16050000	B
P. euphratica	chr2	16050001	16100000	B
P. euphratica	chr2	16100001	16150000	B
P. euphratica	chr2	16150001	16200000	B
P. euphratica	chr2	16200001	16250000	A
P. euphratica	chr2	16250001	16300000	A
P. euphratica	chr2	16300001	16350000	A
P. euphratica	chr2	16350001	16400000	A
P. euphratica	chr2	16400001	16450000	B
P. euphratica	chr2	16450001	16500000	B
P. euphratica	chr2	16500001	16550000	B
P. euphratica	chr2	16550001	16600000	B
P. euphratica	chr2	16600001	16650000	B
P. euphratica	chr2	16650001	16700000	B
P. euphratica	chr2	16700001	16750000	B
P. euphratica	chr2	16750001	16800000	B
P. euphratica	chr2	16800001	16850000	B
P. euphratica	chr2	16850001	16900000	B
P. euphratica	chr2	16900001	16950000	B
P. euphratica	chr2	16950001	17000000	B
P. euphratica	chr2	17000001	17050000	A
P. euphratica	chr2	17050001	17100000	A
P. euphratica	chr2	17150001	17200000	B
P. euphratica	chr2	17200001	17250000	A
P. euphratica	chr2	17250001	17300000	A
P. euphratica	chr2	17300001	17350000	A
P. euphratica	chr2	17350001	17400000	A
P. euphratica	chr2	17400001	17450000	A
P. euphratica	chr2	17450001	17500000	A
P. euphratica	chr2	17500001	17550000	A
P. euphratica	chr2	17550001	17600000	A
P. euphratica	chr2	17600001	17650000	A
P. euphratica	chr2	17650001	17700000	A
P. euphratica	chr2	17700001	17750000	A
P. euphratica	chr2	17750001	17800000	A
P. euphratica	chr2	17800001	17850000	A
P. euphratica	chr2	17850001	17900000	A
P. euphratica	chr2	17900001	17950000	A
P. euphratica	chr2	17950001	18000000	A
P. euphratica	chr2	18000001	18050000	A
P. euphratica	chr2	18050001	18100000	A
P. euphratica	chr2	18100001	18150000	A
P. euphratica	chr2	18150001	18200000	A
P. euphratica	chr2	18200001	18250000	A
P. euphratica	chr2	18250001	18300000	A
P. euphratica	chr2	18300001	18350000	A
P. euphratica	chr2	18350001	18400000	A
P. euphratica	chr2	18400001	18450000	A
P. euphratica	chr2	18450001	18500000	A
P. euphratica	chr2	18500001	18550000	A
P. euphratica	chr2	18550001	18600000	A
P. euphratica	chr2	18600001	18650000	A
P. euphratica	chr2	18650001	18700000	A
P. euphratica	chr2	18700001	18750000	A
P. euphratica	chr2	18750001	18800000	A
P. euphratica	chr2	18800001	18850000	A
P. euphratica	chr2	18850001	18900000	A
P. euphratica	chr2	18900001	18950000	A
P. euphratica	chr2	18950001	19000000	A
P. euphratica	chr2	19000001	19050000	A
P. euphratica	chr2	19050001	19100000	A
P. euphratica	chr2	19100001	19150000	A
P. euphratica	chr2	19150001	19200000	A
P. euphratica	chr2	19200001	19250000	A
P. euphratica	chr2	19250001	19300000	A
P. euphratica	chr2	19300001	19350000	B
P. euphratica	chr2	19350001	19400000	B
P. euphratica	chr2	19400001	19450000	A
P. euphratica	chr2	19450001	19500000	A
P. euphratica	chr2	19500001	19550000	A
P. euphratica	chr2	19550001	19600000	A
P. euphratica	chr2	19600001	19650000	A
P. euphratica	chr2	19650001	19700000	A
P. euphratica	chr2	19700001	19750000	A
P. euphratica	chr2	19750001	19800000	A
P. euphratica	chr2	19800001	19850000	A
P. euphratica	chr2	19850001	19900000	A
P. euphratica	chr2	19900001	19950000	A
P. euphratica	chr2	19950001	20000000	A
P. euphratica	chr2	20000001	20050000	A
P. euphratica	chr2	20050001	20100000	A
P. euphratica	chr2	20100001	20150000	A
P. euphratica	chr2	20150001	20200000	A
P. euphratica	chr2	20200001	20250000	A
P. euphratica	chr2	20250001	20300000	A
P. euphratica	chr2	20300001	20350000	A
P. euphratica	chr2	20350001	20400000	A
P. euphratica	chr2	20400001	20450000	A
P. euphratica	chr2	20450001	20500000	A
P. euphratica	chr2	20500001	20550000	A
P. euphratica	chr2	20550001	20600000	A
P. euphratica	chr2	20600001	20650000	A
P. euphratica	chr2	20650001	20700000	A
P. euphratica	chr2	20700001	20750000	A
P. euphratica	chr2	20750001	20800000	A
P. euphratica	chr2	20800001	20850000	A
P. euphratica	chr2	20850001	20900000	A
P. euphratica	chr2	20900001	20950000	A
P. euphratica	chr2	20950001	21000000	A
P. euphratica	chr2	21000001	21050000	A
P. euphratica	chr2	21050001	21100000	A
P. euphratica	chr2	21100001	21150000	A
P. euphratica	chr2	21150001	21200000	A
P. euphratica	chr2	21200001	21250000	A
P. euphratica	chr2	21250001	21300000	A
P. euphratica	chr2	21300001	21350000	A
P. euphratica	chr2	21350001	21400000	A
P. euphratica	chr2	21400001	21450000	A
P. euphratica	chr2	21450001	21500000	A
P. euphratica	chr2	21500001	21550000	A
P. euphratica	chr2	21550001	21600000	A
P. euphratica	chr2	21600001	21650000	A
P. euphratica	chr2	21650001	21700000	A
P. euphratica	chr2	21700001	21750000	A
P. euphratica	chr2	21750001	21800000	A
P. euphratica	chr2	21800001	21850000	A
P. euphratica	chr2	21850001	21900000	A
P. euphratica	chr2	21900001	21950000	A
P. euphratica	chr2	21950001	22000000	A
P. euphratica	chr2	22000001	22050000	A
P. euphratica	chr2	22050001	22100000	A
P. euphratica	chr2	22100001	22150000	A
P. euphratica	chr2	22150001	22200000	A
P. euphratica	chr2	22200001	22250000	A
P. euphratica	chr2	22250001	22300000	A
P. euphratica	chr2	22300001	22350000	A
P. euphratica	chr2	22350001	22400000	A
P. euphratica	chr2	22400001	22450000	A
P. euphratica	chr2	22450001	22500000	A
P. euphratica	chr2	22500001	22550000	A
P. euphratica	chr2	22550001	22600000	A
P. euphratica	chr2	22600001	22650000	A
P. euphratica	chr2	22650001	22700000	A
P. euphratica	chr2	22700001	22750000	A
P. euphratica	chr2	22750001	22800000	A
P. euphratica	chr2	22800001	22850000	A
P. euphratica	chr2	22850001	22900000	A
P. euphratica	chr2	22900001	22950000	A
P. euphratica	chr2	22950001	23000000	A
P. euphratica	chr2	23000001	23050000	A
P. euphratica	chr2	23050001	23100000	A
P. euphratica	chr2	23100001	23150000	A
P. euphratica	chr2	23150001	23200000	A
P. euphratica	chr2	23200001	23250000	A
P. euphratica	chr2	23250001	23300000	A
P. euphratica	chr2	23300001	23350000	A
P. euphratica	chr2	23350001	23400000	A
P. euphratica	chr2	23400001	23450000	A
P. euphratica	chr2	23450001	23500000	A
P. euphratica	chr2	23500001	23550000	A
P. euphratica	chr2	23550001	23600000	A
P. euphratica	chr2	23600001	23650000	A
P. euphratica	chr2	23650001	23700000	A
P. euphratica	chr2	23700001	23750000	A
P. euphratica	chr2	23750001	23800000	A
P. euphratica	chr2	23800001	23850000	A
P. euphratica	chr2	23850001	23900000	A
P. euphratica	chr2	23900001	23950000	A
P. euphratica	chr2	23950001	24000000	A
P. euphratica	chr2	24000001	24050000	A
P. euphratica	chr2	24050001	24100000	A
P. euphratica	chr2	24100001	24150000	A
P. euphratica	chr2	24150001	24200000	A
P. euphratica	chr2	24200001	24250000	A
P. euphratica	chr2	24250001	24300000	A
P. euphratica	chr2	24300001	24350000	A
P. euphratica	chr2	24350001	24400000	A
P. euphratica	chr2	24400001	24450000	A
P. euphratica	chr2	24450001	24500000	A
P. euphratica	chr2	24500001	24550000	A
P. euphratica	chr2	24550001	24600000	A
P. euphratica	chr2	24600001	24650000	A
P. euphratica	chr2	24650001	24700000	A
P. euphratica	chr2	24700001	24750000	A
P. euphratica	chr2	24750001	24800000	A
P. euphratica	chr2	24800001	24850000	A
P. euphratica	chr2	24850001	24900000	A
P. euphratica	chr2	24900001	24950000	A
P. euphratica	chr2	24950001	25000000	A
P. euphratica	chr2	25000001	25050000	A
P. euphratica	chr2	25050001	25100000	A
P. euphratica	chr2	25100001	25150000	A
P. euphratica	chr2	25150001	25200000	A
P. euphratica	chr2	25200001	25250000	A
P. euphratica	chr2	25250001	25300000	A
P. euphratica	chr2	25300001	25350000	A
P. euphratica	chr2	25350001	25400000	A
P. euphratica	chr2	25400001	25450000	A
P. euphratica	chr2	25450001	25500000	A
P. euphratica	chr2	25500001	25550000	A
P. euphratica	chr2	25550001	25600000	A
P. euphratica	chr2	25600001	25650000	A
P. euphratica	chr2	25650001	25700000	A
P. euphratica	chr2	25700001	25750000	A
P. euphratica	chr2	25750001	25800000	A
P. euphratica	chr2	25800001	25850000	A
P. euphratica	chr2	25850001	25900000	A
P. euphratica	chr2	25900001	25950000	A
P. euphratica	chr2	25950001	26000000	A
P. euphratica	chr2	26000001	26050000	A
P. euphratica	chr2	26050001	26100000	A
P. euphratica	chr2	26100001	26150000	A
P. euphratica	chr2	26150001	26200000	A
P. euphratica	chr2	26200001	26250000	A
P. euphratica	chr2	26250001	26300000	A
P. euphratica	chr2	26300001	26350000	A
P. euphratica	chr2	26350001	26400000	A
P. euphratica	chr2	26400001	26450000	A
P. euphratica	chr2	26450001	26500000	A
P. euphratica	chr2	26500001	26550000	A
P. euphratica	chr2	26550001	26600000	A
P. euphratica	chr2	26600001	26650000	A
P. euphratica	chr2	26650001	26700000	A
P. euphratica	chr2	26700001	26750000	A
P. euphratica	chr2	26750001	26800000	A
P. euphratica	chr2	26800001	26850000	A
P. euphratica	chr2	26850001	26900000	A
P. euphratica	chr2	26900001	26950000	A
P. euphratica	chr2	26950001	27000000	A
P. euphratica	chr2	27000001	27050000	A
P. euphratica	chr2	27050001	27100000	A
P. euphratica	chr2	27100001	27150000	A
P. euphratica	chr2	27150001	27200000	A
P. euphratica	chr2	27200001	27250000	A
P. euphratica	chr2	27250001	27300000	A
P. euphratica	chr2	27300001	27350000	A
P. euphratica	chr2	27350001	27400000	A
P. euphratica	chr2	27400001	27450000	A
P. euphratica	chr2	27450001	27500000	A
P. euphratica	chr2	27500001	27550000	A
P. euphratica	chr2	27550001	27600000	A
P. euphratica	chr2	27600001	27650000	A
P. euphratica	chr2	27650001	27700000	A
P. euphratica	chr2	27700001	27750000	A
P. euphratica	chr2	27750001	27800000	A
P. euphratica	chr2	27800001	27850000	A
P. euphratica	chr2	27850001	27900000	A
P. euphratica	chr2	27900001	27950000	A
P. euphratica	chr2	27950001	28000000	A
P. euphratica	chr2	28000001	28050000	A
P. euphratica	chr2	28050001	28100000	A
P. euphratica	chr2	28100001	28150000	A
P. euphratica	chr2	28150001	28200000	A
P. euphratica	chr2	28200001	28250000	A
P. euphratica	chr2	28250001	28300000	A
P. euphratica	chr2	28300001	28350000	A
P. euphratica	chr2	28350001	28400000	A
P. euphratica	chr2	28400001	28450000	A
P. euphratica	chr2	28450001	28500000	A
P. euphratica	chr2	28500001	28550000	A
P. euphratica	chr2	28550001	28600000	A
P. euphratica	chr2	28600001	28650000	A
P. euphratica	chr2	28650001	28700000	A
P. euphratica	chr2	28700001	28750000	A
P. euphratica	chr2	28750001	28800000	A
P. euphratica	chr2	28800001	28850000	A
P. euphratica	chr2	28850001	28900000	A
P. euphratica	chr2	28900001	28950000	A
P. euphratica	chr2	28950001	29000000	A
P. euphratica	chr2	29000001	29050000	A
P. euphratica	chr2	29050001	29100000	A
P. euphratica	chr2	29100001	29150000	A
P. euphratica	chr2	29150001	29200000	A
P. euphratica	chr2	29200001	29250000	A
P. euphratica	chr2	29250001	29300000	A
P. euphratica	chr2	29300001	29350000	A
P. euphratica	chr2	29350001	29400000	A
P. euphratica	chr2	29400001	29450000	A
P. euphratica	chr2	29450001	29500000	A
P. euphratica	chr2	29500001	29550000	A
P. euphratica	chr2	29550001	29600000	A
P. euphratica	chr2	29600001	29650000	A
P. euphratica	chr2	29650001	29700000	A
P. euphratica	chr2	29700001	29750000	A
P. euphratica	chr2	29750001	29800000	A
P. euphratica	chr2	29800001	29850000	A
P. euphratica	chr2	29850001	29900000	A
P. euphratica	chr2	29900001	29950000	A
P. euphratica	chr2	29950001	30000000	A
P. euphratica	chr2	30000001	30050000	A
P. euphratica	chr2	30050001	30100000	A
P. euphratica	chr2	30100001	30150000	A
P. euphratica	chr2	30150001	30200000	A
P. euphratica	chr2	30200001	30250000	A
P. euphratica	chr2	30250001	30300000	A
P. euphratica	chr2	30300001	30350000	A
P. euphratica	chr2	30350001	30400000	A
P. euphratica	chr2	30400001	30450000	A
P. euphratica	chr2	30450001	30500000	A
P. euphratica	chr2	30500001	30550000	A
P. euphratica	chr2	30550001	30600000	A
P. euphratica	chr2	30600001	30650000	B
P. euphratica	chr2	30650001	30671117	B
P. euphratica	chr3	1	50000	B
P. euphratica	chr3	50001	100000	B
P. euphratica	chr3	100001	150000	B
P. euphratica	chr3	150001	200000	B
P. euphratica	chr3	200001	250000	B
P. euphratica	chr3	250001	300000	B
P. euphratica	chr3	300001	350000	B
P. euphratica	chr3	350001	400000	B
P. euphratica	chr3	400001	450000	A
P. euphratica	chr3	450001	500000	A
P. euphratica	chr3	500001	550000	A
P. euphratica	chr3	550001	600000	B
P. euphratica	chr3	600001	650000	B
P. euphratica	chr3	650001	700000	B
P. euphratica	chr3	700001	750000	B
P. euphratica	chr3	750001	800000	B
P. euphratica	chr3	800001	850000	B
P. euphratica	chr3	850001	900000	B
P. euphratica	chr3	900001	950000	B
P. euphratica	chr3	950001	1000000	B
P. euphratica	chr3	1000001	1050000	B
P. euphratica	chr3	1050001	1100000	B
P. euphratica	chr3	1100001	1150000	B
P. euphratica	chr3	1150001	1200000	B
P. euphratica	chr3	1200001	1250000	B
P. euphratica	chr3	1250001	1300000	B
P. euphratica	chr3	1300001	1350000	B
P. euphratica	chr3	1350001	1400000	B
P. euphratica	chr3	1400001	1450000	B
P. euphratica	chr3	1450001	1500000	B
P. euphratica	chr3	1500001	1550000	B
P. euphratica	chr3	1550001	1600000	B
P. euphratica	chr3	1600001	1650000	B
P. euphratica	chr3	1650001	1700000	B
P. euphratica	chr3	1700001	1750000	B
P. euphratica	chr3	1750001	1800000	B
P. euphratica	chr3	1800001	1850000	B
P. euphratica	chr3	1850001	1900000	B
P. euphratica	chr3	1900001	1950000	B
P. euphratica	chr3	1950001	2000000	B
P. euphratica	chr3	2000001	2050000	B
P. euphratica	chr3	2050001	2100000	A
P. euphratica	chr3	2100001	2150000	B
P. euphratica	chr3	2150001	2200000	B
P. euphratica	chr3	2200001	2250000	B
P. euphratica	chr3	2250001	2300000	B
P. euphratica	chr3	2350001	2400000	B
P. euphratica	chr3	2400001	2450000	B
P. euphratica	chr3	2450001	2500000	B
P. euphratica	chr3	2500001	2550000	B
P. euphratica	chr3	2550001	2600000	B
P. euphratica	chr3	2600001	2650000	B
P. euphratica	chr3	2650001	2700000	B
P. euphratica	chr3	2700001	2750000	A
P. euphratica	chr3	2750001	2800000	A
P. euphratica	chr3	2800001	2850000	B
P. euphratica	chr3	2850001	2900000	A
P. euphratica	chr3	2900001	2950000	A
P. euphratica	chr3	2950001	3000000	B
P. euphratica	chr3	3000001	3050000	B
P. euphratica	chr3	3050001	3100000	B
P. euphratica	chr3	3100001	3150000	B
P. euphratica	chr3	3150001	3200000	B
P. euphratica	chr3	3200001	3250000	B
P. euphratica	chr3	3250001	3300000	B
P. euphratica	chr3	3300001	3350000	B
P. euphratica	chr3	3350001	3400000	B
P. euphratica	chr3	3400001	3450000	B
P. euphratica	chr3	3450001	3500000	B
P. euphratica	chr3	3500001	3550000	B
P. euphratica	chr3	3550001	3600000	B
P. euphratica	chr3	3600001	3650000	B
P. euphratica	chr3	3650001	3700000	B
P. euphratica	chr3	3700001	3750000	B
P. euphratica	chr3	3750001	3800000	B
P. euphratica	chr3	3800001	3850000	B
P. euphratica	chr3	3850001	3900000	B
P. euphratica	chr3	3900001	3950000	B
P. euphratica	chr3	3950001	4000000	B
P. euphratica	chr3	4000001	4050000	B
P. euphratica	chr3	4050001	4100000	B
P. euphratica	chr3	4100001	4150000	B
P. euphratica	chr3	4150001	4200000	B
P. euphratica	chr3	4200001	4250000	B
P. euphratica	chr3	4250001	4300000	B
P. euphratica	chr3	4300001	4350000	B
P. euphratica	chr3	4350001	4400000	B
P. euphratica	chr3	4400001	4450000	B
P. euphratica	chr3	4450001	4500000	B
P. euphratica	chr3	4500001	4550000	B
P. euphratica	chr3	4550001	4600000	B
P. euphratica	chr3	4600001	4650000	B
P. euphratica	chr3	4650001	4700000	B
P. euphratica	chr3	4700001	4750000	B
P. euphratica	chr3	4750001	4800000	B
P. euphratica	chr3	4800001	4850000	B
P. euphratica	chr3	4850001	4900000	B
P. euphratica	chr3	4900001	4950000	B
P. euphratica	chr3	4950001	5000000	B
P. euphratica	chr3	5000001	5050000	B
P. euphratica	chr3	5050001	5100000	B
P. euphratica	chr3	5100001	5150000	B
P. euphratica	chr3	5150001	5200000	B
P. euphratica	chr3	5200001	5250000	B
P. euphratica	chr3	5250001	5300000	B
P. euphratica	chr3	5300001	5350000	B
P. euphratica	chr3	5350001	5400000	B
P. euphratica	chr3	5400001	5450000	B
P. euphratica	chr3	5450001	5500000	B
P. euphratica	chr3	5500001	5550000	B
P. euphratica	chr3	5550001	5600000	B
P. euphratica	chr3	5650001	5700000	B
P. euphratica	chr3	5700001	5750000	B
P. euphratica	chr3	5750001	5800000	B
P. euphratica	chr3	5800001	5850000	B
P. euphratica	chr3	5850001	5900000	B
P. euphratica	chr3	5900001	5950000	B
P. euphratica	chr3	5950001	6000000	B
P. euphratica	chr3	6000001	6050000	A
P. euphratica	chr3	6050001	6100000	A
P. euphratica	chr3	6100001	6150000	A
P. euphratica	chr3	6150001	6200000	B
P. euphratica	chr3	6250001	6300000	A
P. euphratica	chr3	6300001	6350000	A
P. euphratica	chr3	6350001	6400000	A
P. euphratica	chr3	6400001	6450000	A
P. euphratica	chr3	6500001	6550000	A
P. euphratica	chr3	6550001	6600000	A
P. euphratica	chr3	6600001	6650000	A
P. euphratica	chr3	6650001	6700000	B
P. euphratica	chr3	6700001	6750000	B
P. euphratica	chr3	6750001	6800000	B
P. euphratica	chr3	6800001	6850000	B
P. euphratica	chr3	6850001	6900000	B
P. euphratica	chr3	6950001	7000000	A
P. euphratica	chr3	7100001	7150000	B
P. euphratica	chr3	7150001	7200000	B
P. euphratica	chr3	7200001	7250000	B
P. euphratica	chr3	7250001	7300000	B
P. euphratica	chr3	7300001	7350000	B
P. euphratica	chr3	7350001	7400000	B
P. euphratica	chr3	7400001	7450000	B
P. euphratica	chr3	7450001	7500000	B
P. euphratica	chr3	7500001	7550000	B
P. euphratica	chr3	7550001	7600000	B
P. euphratica	chr3	7600001	7650000	B
P. euphratica	chr3	7650001	7700000	B
P. euphratica	chr3	7700001	7750000	B
P. euphratica	chr3	7750001	7800000	B
P. euphratica	chr3	7800001	7850000	B
P. euphratica	chr3	7850001	7900000	B
P. euphratica	chr3	7900001	7950000	B
P. euphratica	chr3	7950001	8000000	B
P. euphratica	chr3	8000001	8050000	B
P. euphratica	chr3	8050001	8100000	B
P. euphratica	chr3	8100001	8150000	B
P. euphratica	chr3	8150001	8200000	B
P. euphratica	chr3	8350001	8400000	A
P. euphratica	chr3	8400001	8450000	B
P. euphratica	chr3	8600001	8650000	B
P. euphratica	chr3	8650001	8700000	B
P. euphratica	chr3	8700001	8750000	B
P. euphratica	chr3	8750001	8800000	B
P. euphratica	chr3	8800001	8850000	B
P. euphratica	chr3	8850001	8900000	B
P. euphratica	chr3	8900001	8950000	B
P. euphratica	chr3	8950001	9000000	B
P. euphratica	chr3	9000001	9050000	B
P. euphratica	chr3	9050001	9100000	B
P. euphratica	chr3	9100001	9150000	B
P. euphratica	chr3	9150001	9200000	B
P. euphratica	chr3	9200001	9250000	B
P. euphratica	chr3	9250001	9300000	B
P. euphratica	chr3	9300001	9350000	B
P. euphratica	chr3	9350001	9400000	B
P. euphratica	chr3	9400001	9450000	B
P. euphratica	chr3	9500001	9550000	B
P. euphratica	chr3	9550001	9600000	B
P. euphratica	chr3	9600001	9650000	B
P. euphratica	chr3	9650001	9700000	B
P. euphratica	chr3	9850001	9900000	B
P. euphratica	chr3	10100001	10150000	B
P. euphratica	chr3	10150001	10200000	B
P. euphratica	chr3	10200001	10250000	B
P. euphratica	chr3	10300001	10350000	B
P. euphratica	chr3	10350001	10400000	B
P. euphratica	chr3	10400001	10450000	B
P. euphratica	chr3	10450001	10500000	B
P. euphratica	chr3	10500001	10550000	B
P. euphratica	chr3	10550001	10600000	B
P. euphratica	chr3	10600001	10650000	B
P. euphratica	chr3	10650001	10700000	B
P. euphratica	chr3	10700001	10750000	B
P. euphratica	chr3	10750001	10800000	B
P. euphratica	chr3	10800001	10850000	B
P. euphratica	chr3	10850001	10900000	B
P. euphratica	chr3	10900001	10950000	B
P. euphratica	chr3	11000001	11050000	B
P. euphratica	chr3	11050001	11100000	B
P. euphratica	chr3	11100001	11150000	B
P. euphratica	chr3	11150001	11200000	B
P. euphratica	chr3	11200001	11250000	B
P. euphratica	chr3	11250001	11300000	B
P. euphratica	chr3	11300001	11350000	B
P. euphratica	chr3	11350001	11400000	B
P. euphratica	chr3	11400001	11450000	B
P. euphratica	chr3	11450001	11500000	B
P. euphratica	chr3	11500001	11550000	B
P. euphratica	chr3	11550001	11600000	B
P. euphratica	chr3	11600001	11650000	A
P. euphratica	chr3	11650001	11700000	B
P. euphratica	chr3	11700001	11750000	A
P. euphratica	chr3	11750001	11800000	A
[truncated: 15,605 more rows]

## Sheet: Table S8
Table S8 Detection of TAD domains using different binning resolutions in P. alba var. pyramidalis and P. euphratica
Species	Bin size	Number of TADs	Proportion of TADs in the genome
P. euphratica
	5k	8594	0.7174
	10k	4829	0.8628
	20k	2538	0.9255
	50k	928	0.9228
	100k	442	0.9581
	500k	63	0.9836
P. alba var pyramidalis
	5k	5798	0.9282
	10k	3175	0.9734
	20k	1678	0.9757
	50k	781	0.9782
	100k	378	0.9795
	500k	74	0.9974

## Sheet: Table S9
Table S9 TAD domains list of P. euphratica and P. alba var. pyramidalis
Species	Chromosome	Start (bp)	End (bp)	Size (bp)
P. euphratica	chr1	0	90000	90000
P. euphratica	chr1	90000	190000	100000
P. euphratica	chr1	190000	260000	70000
P. euphratica	chr1	260000	290000	30000
P. euphratica	chr1	290000	330000	40000
P. euphratica	chr1	330000	430000	100000
P. euphratica	chr1	430000	460000	30000
P. euphratica	chr1	510000	590000	80000
P. euphratica	chr1	590000	650000	60000
P. euphratica	chr1	650000	800000	150000
P. euphratica	chr1	860000	960000	100000
P. euphratica	chr1	960000	980000	20000
P. euphratica	chr1	990000	1140000	150000
P. euphratica	chr1	1140000	1230000	90000
P. euphratica	chr1	1240000	1270000	30000
P. euphratica	chr1	1270000	1300000	30000
P. euphratica	chr1	1300000	1340000	40000
P. euphratica	chr1	1360000	1460000	100000
P. euphratica	chr1	1470000	1610000	140000
P. euphratica	chr1	1610000	1650000	40000
P. euphratica	chr1	1650000	1760000	110000
P. euphratica	chr1	1760000	1850000	90000
P. euphratica	chr1	1850000	1950000	100000
P. euphratica	chr1	1950000	2160000	210000
P. euphratica	chr1	2170000	2210000	40000
P. euphratica	chr1	2220000	2260000	40000
P. euphratica	chr1	2260000	2490000	230000
P. euphratica	chr1	2520000	2590000	70000
P. euphratica	chr1	2640000	2690000	50000
P. euphratica	chr1	2710000	2970000	260000
P. euphratica	chr1	2970000	3160000	190000
P. euphratica	chr1	3170000	3240000	70000
P. euphratica	chr1	3370000	3410000	40000
P. euphratica	chr1	3410000	3470000	60000
P. euphratica	chr1	3480000	3530000	50000
P. euphratica	chr1	3540000	3580000	40000
P. euphratica	chr1	3700000	3790000	90000
P. euphratica	chr1	3840000	3950000	110000
P. euphratica	chr1	3950000	4000000	50000
P. euphratica	chr1	4000000	4100000	100000
P. euphratica	chr1	4140000	4180000	40000
P. euphratica	chr1	4180000	4250000	70000
P. euphratica	chr1	4250000	4320000	70000
P. euphratica	chr1	4430000	4470000	40000
P. euphratica	chr1	4530000	4610000	80000
P. euphratica	chr1	4670000	4710000	40000
P. euphratica	chr1	4710000	4840000	130000
P. euphratica	chr1	4840000	4850000	10000
P. euphratica	chr1	4940000	5040000	100000
P. euphratica	chr1	5040000	5080000	40000
P. euphratica	chr1	5080000	5150000	70000
P. euphratica	chr1	5150000	5210000	60000
P. euphratica	chr1	5210000	5280000	70000
P. euphratica	chr1	5280000	5300000	20000
P. euphratica	chr1	5310000	5350000	40000
P. euphratica	chr1	5460000	5560000	100000
P. euphratica	chr1	5590000	5750000	160000
P. euphratica	chr1	5750000	5860000	110000
P. euphratica	chr1	5860000	5970000	110000
P. euphratica	chr1	5970000	6010000	40000
P. euphratica	chr1	6020000	6180000	160000
P. euphratica	chr1	6180000	6270000	90000
P. euphratica	chr1	6280000	6380000	100000
P. euphratica	chr1	6390000	6470000	80000
P. euphratica	chr1	6470000	6590000	120000
P. euphratica	chr1	6590000	6670000	80000
P. euphratica	chr1	6670000	6790000	120000
P. euphratica	chr1	6800000	6860000	60000
P. euphratica	chr1	6870000	7140000	270000
P. euphratica	chr1	7140000	7210000	70000
P. euphratica	chr1	7220000	7490000	270000
P. euphratica	chr1	7540000	7580000	40000
P. euphratica	chr1	7580000	7710000	130000
P. euphratica	chr1	7720000	7810000	90000
P. euphratica	chr1	8050000	8140000	90000
P. euphratica	chr1	8140000	8200000	60000
P. euphratica	chr1	8200000	8220000	20000
P. euphratica	chr1	8230000	8400000	170000
P. euphratica	chr1	8410000	8510000	100000
P. euphratica	chr1	8520000	8610000	90000
P. euphratica	chr1	8620000	8850000	230000
P. euphratica	chr1	8860000	8940000	80000
P. euphratica	chr1	9000000	9020000	20000
P. euphratica	chr1	9020000	9110000	90000
P. euphratica	chr1	9110000	9210000	100000
P. euphratica	chr1	9520000	9560000	40000
P. euphratica	chr1	9580000	9620000	40000
P. euphratica	chr1	9780000	9820000	40000
P. euphratica	chr1	9820000	9900000	80000
P. euphratica	chr1	9900000	10130000	230000
P. euphratica	chr1	10140000	10200000	60000
P. euphratica	chr1	10200000	10240000	40000
P. euphratica	chr1	10290000	10500000	210000
P. euphratica	chr1	10570000	10620000	50000
P. euphratica	chr1	10670000	10740000	70000
P. euphratica	chr1	10860000	10910000	50000
P. euphratica	chr1	10940000	10980000	40000
P. euphratica	chr1	10990000	11030000	40000
P. euphratica	chr1	11030000	11100000	70000
P. euphratica	chr1	11100000	11290000	190000
P. euphratica	chr1	11290000	11320000	30000
P. euphratica	chr1	11330000	11460000	130000
P. euphratica	chr1	11470000	11610000	140000
P. euphratica	chr1	11620000	11670000	50000
P. euphratica	chr1	11680000	11750000	70000
P. euphratica	chr1	11750000	11760000	10000
P. euphratica	chr1	11880000	12010000	130000
P. euphratica	chr1	12020000	12070000	50000
P. euphratica	chr1	12110000	12170000	60000
P. euphratica	chr1	12250000	12290000	40000
P. euphratica	chr1	12290000	12300000	10000
P. euphratica	chr1	12310000	12390000	80000
P. euphratica	chr1	12400000	12440000	40000
P. euphratica	chr1	12450000	12490000	40000
P. euphratica	chr1	12500000	12580000	80000
P. euphratica	chr1	12580000	12620000	40000
P. euphratica	chr1	12630000	12660000	30000
P. euphratica	chr1	12660000	12800000	140000
P. euphratica	chr1	12810000	12830000	20000
P. euphratica	chr1	12830000	12870000	40000
P. euphratica	chr1	12930000	12970000	40000
P. euphratica	chr1	13060000	13200000	140000
P. euphratica	chr1	13210000	13250000	40000
P. euphratica	chr1	13260000	13310000	50000
P. euphratica	chr1	13310000	13400000	90000
P. euphratica	chr1	13440000	13500000	60000
P. euphratica	chr1	13500000	13540000	40000
P. euphratica	chr1	13660000	13740000	80000
P. euphratica	chr1	13830000	13930000	100000
P. euphratica	chr1	13930000	14040000	110000
P. euphratica	chr1	14040000	14120000	80000
P. euphratica	chr1	14120000	14250000	130000
P. euphratica	chr1	14250000	14340000	90000
P. euphratica	chr1	14340000	14510000	170000
P. euphratica	chr1	14600000	14640000	40000
P. euphratica	chr1	14650000	14770000	120000
P. euphratica	chr1	14780000	14830000	50000
P. euphratica	chr1	14860000	15050000	190000
P. euphratica	chr1	15050000	15120000	70000
P. euphratica	chr1	15120000	15260000	140000
P. euphratica	chr1	15270000	15350000	80000
P. euphratica	chr1	15350000	15410000	60000
P. euphratica	chr1	15440000	15560000	120000
P. euphratica	chr1	15560000	15620000	60000
P. euphratica	chr1	15620000	15720000	100000
P. euphratica	chr1	15720000	15820000	100000
P. euphratica	chr1	15830000	15870000	40000
P. euphratica	chr1	15870000	16030000	160000
P. euphratica	chr1	16030000	16190000	160000
P. euphratica	chr1	16190000	16420000	230000
P. euphratica	chr1	16420000	16510000	90000
P. euphratica	chr1	16510000	16580000	70000
P. euphratica	chr1	16580000	16960000	380000
P. euphratica	chr1	16980000	17050000	70000
P. euphratica	chr1	17090000	17180000	90000
P. euphratica	chr1	17180000	17250000	70000
P. euphratica	chr1	17390000	17450000	60000
P. euphratica	chr1	17720000	17760000	40000
P. euphratica	chr1	17880000	17940000	60000
P. euphratica	chr1	18030000	18070000	40000
P. euphratica	chr1	18120000	18200000	80000
P. euphratica	chr1	18240000	18330000	90000
P. euphratica	chr1	18330000	18480000	150000
P. euphratica	chr1	18480000	18720000	240000
P. euphratica	chr1	18720000	18810000	90000
P. euphratica	chr1	18840000	19020000	180000
P. euphratica	chr1	19020000	19120000	100000
P. euphratica	chr1	19140000	19180000	40000
P. euphratica	chr1	19200000	19320000	120000
P. euphratica	chr1	19340000	19430000	90000
P. euphratica	chr1	19560000	19600000	40000
P. euphratica	chr1	19610000	19740000	130000
P. euphratica	chr1	19830000	19870000	40000
P. euphratica	chr1	19880000	20230000	350000
P. euphratica	chr1	20240000	20470000	230000
P. euphratica	chr1	20470000	20560000	90000
P. euphratica	chr1	20660000	20780000	120000
P. euphratica	chr1	20780000	20800000	20000
P. euphratica	chr1	20810000	20940000	130000
P. euphratica	chr1	20940000	20980000	40000
P. euphratica	chr1	20980000	21110000	130000
P. euphratica	chr1	21110000	21170000	60000
P. euphratica	chr1	21170000	21280000	110000
P. euphratica	chr1	21280000	21370000	90000
P. euphratica	chr1	21370000	21440000	70000
P. euphratica	chr1	21440000	21520000	80000
P. euphratica	chr1	21520000	21860000	340000
P. euphratica	chr1	21860000	22000000	140000
P. euphratica	chr1	22030000	22120000	90000
P. euphratica	chr1	22120000	22140000	20000
P. euphratica	chr1	22150000	22190000	40000
P. euphratica	chr1	22200000	22400000	200000
P. euphratica	chr1	22400000	22440000	40000
P. euphratica	chr1	22450000	22490000	40000
P. euphratica	chr1	22500000	22640000	140000
P. euphratica	chr1	22690000	22750000	60000
P. euphratica	chr1	22750000	22770000	20000
P. euphratica	chr1	22800000	22880000	80000
P. euphratica	chr1	22880000	23020000	140000
P. euphratica	chr1	23020000	23220000	200000
P. euphratica	chr1	23240000	23340000	100000
P. euphratica	chr1	23340000	23490000	150000
P. euphratica	chr1	23490000	23690000	200000
P. euphratica	chr1	23690000	23770000	80000
P. euphratica	chr1	23770000	24170000	400000
P. euphratica	chr1	24170000	24410000	240000
P. euphratica	chr1	24410000	24510000	100000
P. euphratica	chr1	24510000	24590000	80000
P. euphratica	chr1	24670000	24850000	180000
P. euphratica	chr1	24850000	24960000	110000
P. euphratica	chr1	24970000	25050000	80000
P. euphratica	chr1	25050000	25080000	30000
P. euphratica	chr1	25080000	25130000	50000
P. euphratica	chr1	25130000	25230000	100000
P. euphratica	chr1	25230000	25270000	40000
P. euphratica	chr1	25270000	25480000	210000
P. euphratica	chr1	25480000	25570000	90000
P. euphratica	chr1	25570000	25620000	50000
P. euphratica	chr1	25620000	25690000	70000
P. euphratica	chr1	25700000	25750000	50000
P. euphratica	chr1	25750000	25970000	220000
P. euphratica	chr1	25970000	26030000	60000
P. euphratica	chr1	26030000	26180000	150000
P. euphratica	chr1	26190000	26280000	90000
P. euphratica	chr1	26280000	26450000	170000
P. euphratica	chr1	26450000	26590000	140000
P. euphratica	chr1	26590000	26600000	10000
P. euphratica	chr1	26610000	26650000	40000
P. euphratica	chr1	26660000	26820000	160000
P. euphratica	chr1	26840000	27070000	230000
P. euphratica	chr1	27070000	27160000	90000
P. euphratica	chr1	27160000	27250000	90000
P. euphratica	chr1	27250000	27330000	80000
P. euphratica	chr1	27330000	27490000	160000
P. euphratica	chr1	27500000	27600000	100000
P. euphratica	chr1	27600000	27750000	150000
P. euphratica	chr1	27750000	27850000	100000
P. euphratica	chr1	27850000	27970000	120000
P. euphratica	chr1	27970000	28070000	100000
P. euphratica	chr1	28070000	28180000	110000
P. euphratica	chr1	28190000	28370000	180000
P. euphratica	chr1	28370000	28430000	60000
P. euphratica	chr1	28490000	28630000	140000
P. euphratica	chr1	28630000	28740000	110000
P. euphratica	chr1	28740000	28840000	100000
P. euphratica	chr1	28840000	28900000	60000
P. euphratica	chr1	28900000	28990000	90000
P. euphratica	chr1	28990000	29340000	350000
P. euphratica	chr1	29340000	29410000	70000
P. euphratica	chr1	29410000	29480000	70000
P. euphratica	chr1	29490000	29530000	40000
P. euphratica	chr1	29530000	29620000	90000
P. euphratica	chr1	29620000	29750000	130000
P. euphratica	chr1	29750000	29810000	60000
P. euphratica	chr1	29820000	29970000	150000
P. euphratica	chr1	29970000	30030000	60000
P. euphratica	chr1	30030000	30120000	90000
P. euphratica	chr1	30150000	30210000	60000
P. euphratica	chr1	30230000	30300000	70000
P. euphratica	chr1	30300000	30330000	30000
P. euphratica	chr1	30340000	30400000	60000
P. euphratica	chr1	30400000	30430000	30000
P. euphratica	chr1	30430000	30470000	40000
P. euphratica	chr1	30500000	30520000	20000
P. euphratica	chr1	30520000	30590000	70000
P. euphratica	chr1	30590000	30750000	160000
P. euphratica	chr1	30750000	30880000	130000
P. euphratica	chr1	30880000	30940000	60000
P. euphratica	chr1	30940000	31030000	90000
P. euphratica	chr1	31030000	31090000	60000
P. euphratica	chr1	31090000	31160000	70000
P. euphratica	chr1	31160000	31310000	150000
P. euphratica	chr1	31310000	31440000	130000
P. euphratica	chr1	31460000	31550000	90000
P. euphratica	chr1	31550000	31580000	30000
P. euphratica	chr1	31580000	31690000	110000
P. euphratica	chr1	31690000	31770000	80000
P. euphratica	chr1	31770000	31840000	70000
P. euphratica	chr1	31850000	31950000	100000
P. euphratica	chr1	31950000	32100000	150000
P. euphratica	chr1	32130000	32280000	150000
P. euphratica	chr1	32320000	32370000	50000
P. euphratica	chr1	32380000	32500000	120000
P. euphratica	chr1	32650000	32750000	100000
P. euphratica	chr1	32750000	32960000	210000
P. euphratica	chr1	33060000	33100000	40000
P. euphratica	chr1	33120000	33210000	90000
P. euphratica	chr1	33240000	33350000	110000
P. euphratica	chr1	33360000	33410000	50000
P. euphratica	chr1	33420000	33480000	60000
P. euphratica	chr1	33480000	33490000	10000
P. euphratica	chr1	33520000	33580000	60000
P. euphratica	chr1	33650000	33690000	40000
P. euphratica	chr1	33700000	33760000	60000
P. euphratica	chr1	33770000	33950000	180000
P. euphratica	chr1	34000000	34150000	150000
P. euphratica	chr1	34150000	34180000	30000
P. euphratica	chr1	34190000	34220000	30000
P. euphratica	chr1	34220000	34340000	120000
P. euphratica	chr1	34340000	34380000	40000
P. euphratica	chr1	34470000	34620000	150000
P. euphratica	chr1	34620000	34700000	80000
P. euphratica	chr1	34760000	34820000	60000
P. euphratica	chr1	34850000	34940000	90000
P. euphratica	chr1	35040000	35100000	60000
P. euphratica	chr1	35110000	35140000	30000
P. euphratica	chr1	35140000	35220000	80000
P. euphratica	chr1	35230000	35350000	120000
P. euphratica	chr1	35350000	35380000	30000
P. euphratica	chr1	35380000	35390000	10000
P. euphratica	chr1	35450000	35470000	20000
P. euphratica	chr1	35470000	35640000	170000
P. euphratica	chr1	35640000	35740000	100000
P. euphratica	chr1	35890000	35930000	40000
P. euphratica	chr1	35930000	36250000	320000
P. euphratica	chr1	36300000	36430000	130000
P. euphratica	chr1	36440000	36490000	50000
P. euphratica	chr1	36500000	36570000	70000
P. euphratica	chr1	36830000	36920000	90000
P. euphratica	chr1	37090000	37160000	70000
P. euphratica	chr1	37170000	37310000	140000
P. euphratica	chr1	37320000	37430000	110000
P. euphratica	chr1	37430000	37480000	50000
P. euphratica	chr1	37480000	37620000	140000
P. euphratica	chr1	37620000	37720000	100000
P. euphratica	chr1	37720000	37740000	20000
P. euphratica	chr1	37790000	37830000	40000
P. euphratica	chr1	37840000	37910000	70000
P. euphratica	chr1	37920000	38100000	180000
P. euphratica	chr1	38110000	38340000	230000
P. euphratica	chr1	38370000	38480000	110000
P. euphratica	chr1	38480000	38710000	230000
P. euphratica	chr1	38720000	38760000	40000
P. euphratica	chr1	38760000	38800000	40000
P. euphratica	chr1	38810000	38880000	70000
P. euphratica	chr1	38890000	38980000	90000
P. euphratica	chr1	38980000	39020000	40000
P. euphratica	chr1	39030000	39060000	30000
P. euphratica	chr1	39060000	39140000	80000
P. euphratica	chr1	39140000	39150000	10000
P. euphratica	chr1	39160000	39250000	90000
P. euphratica	chr1	39250000	39300000	50000
P. euphratica	chr1	39300000	39320000	20000
P. euphratica	chr1	39360000	39400000	40000
P. euphratica	chr1	39400000	39470000	70000
P. euphratica	chr1	39470000	39680000	210000
P. euphratica	chr1	39680000	39760000	80000
P. euphratica	chr1	39760000	39890000	130000
P. euphratica	chr1	39890000	39990000	100000
P. euphratica	chr1	39990000	40110000	120000
P. euphratica	chr1	40120000	40250000	130000
P. euphratica	chr1	40260000	40470000	210000
P. euphratica	chr1	40480000	40710000	230000
P. euphratica	chr1	40750000	40870000	120000
P. euphratica	chr1	40870000	40920000	50000
P. euphratica	chr1	40920000	40930000	10000
P. euphratica	chr1	40960000	41140000	180000
P. euphratica	chr1	41150000	41250000	100000
P. euphratica	chr1	41260000	41290000	30000
P. euphratica	chr1	41290000	41380000	90000
P. euphratica	chr1	41390000	41530000	140000
P. euphratica	chr1	41530000	41660000	130000
P. euphratica	chr1	41660000	41790000	130000
P. euphratica	chr1	41800000	41950000	150000
P. euphratica	chr1	41990000	42060000	70000
P. euphratica	chr1	42070000	42150000	80000
P. euphratica	chr1	42170000	42270000	100000
P. euphratica	chr1	42300000	42370000	70000
P. euphratica	chr1	42370000	42400000	30000
P. euphratica	chr1	42430000	42490000	60000
P. euphratica	chr1	42490000	42510000	20000
P. euphratica	chr1	42520000	42570000	50000
P. euphratica	chr1	42580000	42660000	80000
P. euphratica	chr1	42670000	42790000	120000
P. euphratica	chr1	42830000	42930000	100000
P. euphratica	chr1	42930000	43030000	100000
P. euphratica	chr1	43030000	43070000	40000
P. euphratica	chr1	43110000	43190000	80000
P. euphratica	chr1	43190000	43240000	50000
P. euphratica	chr1	43490000	43530000	40000
P. euphratica	chr1	43620000	43860000	240000
P. euphratica	chr1	43930000	43980000	50000
P. euphratica	chr1	43990000	44050000	60000
P. euphratica	chr1	44050000	44080000	30000
P. euphratica	chr1	44120000	44160000	40000
P. euphratica	chr1	44170000	44390000	220000
P. euphratica	chr1	44470000	44620000	150000
P. euphratica	chr1	44650000	44690000	40000
P. euphratica	chr1	44740000	45180000	440000
P. euphratica	chr1	45190000	45270000	80000
P. euphratica	chr1	45280000	45330000	50000
P. euphratica	chr1	45350000	45410000	60000
P. euphratica	chr1	45420000	45840000	420000
P. euphratica	chr1	45840000	45890000	50000
P. euphratica	chr1	45890000	45910000	20000
P. euphratica	chr1	45910000	45970000	60000
P. euphratica	chr1	46000000	46150000	150000
P. euphratica	chr1	46150000	46270000	120000
P. euphratica	chr1	46270000	46360000	90000
P. euphratica	chr1	46360000	46410000	50000
P. euphratica	chr1	46410000	46660000	250000
P. euphratica	chr1	46660000	46720000	60000
P. euphratica	chr1	46790000	46930000	140000
P. euphratica	chr1	47000000	47070000	70000
P. euphratica	chr1	47250000	47290000	40000
P. euphratica	chr1	47290000	47350000	60000
P. euphratica	chr1	47350000	47410000	60000
P. euphratica	chr1	47420000	47540000	120000
P. euphratica	chr1	47540000	47580000	40000
P. euphratica	chr1	47590000	47690000	100000
P. euphratica	chr1	47700000	47780000	80000
P. euphratica	chr1	47780000	47810000	30000
P. euphratica	chr1	47880000	47940000	60000
P. euphratica	chr1	47970000	48160000	190000
P. euphratica	chr1	48160000	48310000	150000
P. euphratica	chr1	48310000	48440000	130000
P. euphratica	chr1	48450000	48670000	220000
P. euphratica	chr1	48670000	48750000	80000
P. euphratica	chr1	48750000	48790000	40000
P. euphratica	chr1	48810000	48980000	170000
P. euphratica	chr1	48980000	49110000	130000
P. euphratica	chr1	49120000	49210000	90000
P. euphratica	chr1	49210000	49390000	180000
P. euphratica	chr1	49390000	49440000	50000
P. euphratica	chr1	49440000	49640000	200000
P. euphratica	chr1	49640000	49680000	40000
P. euphratica	chr1	49690000	49920000	230000
P. euphratica	chr1	49930000	49970000	40000
P. euphratica	chr1	49970000	50030000	60000
P. euphratica	chr1	50040000	50310000	270000
P. euphratica	chr1	50310000	50350000	40000
P. euphratica	chr1	50360000	50390000	30000
P. euphratica	chr1	50390000	50450000	60000
P. euphratica	chr1	50450000	50660000	210000
P. euphratica	chr1	50660000	50690000	30000
P. euphratica	chr1	50690000	50750000	60000
P. euphratica	chr1	50750000	50910000	160000
P. euphratica	chr1	50910000	51080000	170000
P. euphratica	chr1	51080000	51160000	80000
P. euphratica	chr1	51160000	51250000	90000
P. euphratica	chr1	51250000	51340000	90000
P. euphratica	chr1	51340000	51400000	60000
P. euphratica	chr1	51400000	51430000	30000
P. euphratica	chr1	51430000	51460000	30000
P. euphratica	chr1	51460000	51550000	90000
P. euphratica	chr1	51550000	51820000	270000
P. euphratica	chr1	51820000	51860000	40000
P. euphratica	chr1	51880000	52070000	190000
P. euphratica	chr1	52070000	52480000	410000
P. euphratica	chr1	52490000	52550000	60000
P. euphratica	chr1	52550000	52650000	100000
P. euphratica	chr1	52650000	52790000	140000
P. euphratica	chr1	52790000	52840000	50000
P. euphratica	chr1	52840000	52950000	110000
P. euphratica	chr1	52950000	53080000	130000
P. euphratica	chr1	53080000	53140000	60000
P. euphratica	chr1	53140000	53230000	90000
P. euphratica	chr1	53230000	53390000	160000
P. euphratica	chr1	53390000	53490000	100000
P. euphratica	chr1	53490000	53530000	40000
P. euphratica	chr1	53540000	53670000	130000
P. euphratica	chr1	53680000	53840000	160000
P. euphratica	chr1	53860000	53880000	20000
P. euphratica	chr1	53880000	54010000	130000
P. euphratica	chr1	54010000	54320000	310000
P. euphratica	chr1	54320000	54560000	240000
P. euphratica	chr1	54560000	54690000	130000
P. euphratica	chr1	54690000	54820000	130000
P. euphratica	chr1	54820000	54880000	60000
P. euphratica	chr1	54880000	54990000	110000
P. euphratica	chr1	54990000	55020000	30000
P. euphratica	chr1	55020000	55100000	80000
P. euphratica	chr1	55100000	55160000	60000
P. euphratica	chr1	55160000	55230000	70000
P. euphratica	chr1	55230000	55280000	50000
P. euphratica	chr1	55280000	55420000	140000
P. euphratica	chr1	55420000	55480000	60000
P. euphratica	chr1	55480000	55620000	140000
P. euphratica	chr1	55620000	55840000	220000
P. euphratica	chr1	55840000	55970000	130000
P. euphratica	chr1	55970000	56050000	80000
P. euphratica	chr1	56060000	56080000	20000
P. euphratica	chr1	56080000	56260000	180000
P. euphratica	chr1	56270000	56390000	120000
P. euphratica	chr1	56400000	56440000	40000
P. euphratica	chr1	56440000	56480000	40000
P. euphratica	chr1	56480000	56560000	80000
P. euphratica	chr1	56560000	56780000	220000
P. euphratica	chr1	56780000	56890000	110000
P. euphratica	chr1	56890000	57060000	170000
P. euphratica	chr1	57060000	57150000	90000
P. euphratica	chr1	57180000	57290000	110000
P. euphratica	chr1	57290000	57360000	70000
P. euphratica	chr1	57380000	57540000	160000
P. euphratica	chr1	57540000	57810000	270000
P. euphratica	chr1	57820000	57850000	30000
P. euphratica	chr1	57850000	57930000	80000
P. euphratica	chr1	57930000	57960000	30000
P. euphratica	chr1	57960000	58050000	90000
P. euphratica	chr1	58050000	58110000	60000
P. euphratica	chr1	58140000	58340000	200000
P. euphratica	chr1	58340000	58520000	180000
P. euphratica	chr1	58520000	58610000	90000
P. euphratica	chr1	58610000	58650000	40000
P. euphratica	chr1	58650000	58750000	100000
P. euphratica	chr1	58750000	58830000	80000
P. euphratica	chr1	58830000	58890000	60000
P. euphratica	chr1	58890000	59010000	120000
P. euphratica	chr1	59010000	59120000	110000
P. euphratica	chr1	59120000	59200000	80000
P. euphratica	chr1	59200000	59300000	100000
P. euphratica	chr1	59300000	59430000	130000
P. euphratica	chr1	59430000	59560000	130000
P. euphratica	chr1	59560000	59700000	140000
P. euphratica	chr1	59700000	59800000	100000
P. euphratica	chr1	59800000	59890000	90000
P. euphratica	chr1	59900000	59970000	70000
P. euphratica	chr1	59970000	60050000	80000
P. euphratica	chr1	60050000	60150000	100000
P. euphratica	chr1	60150000	60240000	90000
P. euphratica	chr1	60240000	60370000	130000
P. euphratica	chr1	60370000	60520000	150000
P. euphratica	chr1	60520000	60640000	120000
P. euphratica	chr1	60640000	60750000	110000
P. euphratica	chr1	60760000	60810000	50000
P. euphratica	chr1	60810000	60860000	50000
P. euphratica	chr1	60860000	60930000	70000
P. euphratica	chr1	60930000	61020000	90000
P. euphratica	chr1	61020000	61130000	110000
P. euphratica	chr1	61130000	61210000	80000
P. euphratica	chr1	61280000	61370000	90000
P. euphratica	chr1	61370000	61440000	70000
P. euphratica	chr1	61440000	61540000	100000
P. euphratica	chr1	61540000	61680000	140000
P. euphratica	chr1	61680000	61720000	40000
P. euphratica	chr1	61720000	61770000	50000
P. euphratica	chr1	61770000	61860000	90000
P. euphratica	chr1	61870000	61940000	70000
P. euphratica	chr1	61940000	62000000	60000
P. euphratica	chr1	62000000	62050000	50000
P. euphratica	chr1	62050000	62160000	110000
P. euphratica	chr1	62190000	62320000	130000
P. euphratica	chr1	62330000	62420000	90000
P. euphratica	chr1	62420000	62490000	70000
P. euphratica	chr1	62500000	62660000	160000
P. euphratica	chr1	62660000	62670000	10000
P. euphratica	chr1	62680000	62810000	130000
P. euphratica	chr1	62810000	62840000	30000
P. euphratica	chr1	62840000	63020000	180000
P. euphratica	chr1	63020000	63090000	70000
P. euphratica	chr1	63090000	63170000	80000
P. euphratica	chr1	63170000	63220000	50000
P. euphratica	chr1	63220000	63430000	210000
P. euphratica	chr1	63430000	63520000	90000
P. euphratica	chr1	63520000	63660000	140000
P. euphratica	chr1	63700000	63758542	58542
P. euphratica	chr2	0	60000	60000
P. euphratica	chr2	70000	210000	140000
P. euphratica	chr2	210000	290000	80000
P. euphratica	chr2	300000	330000	30000
P. euphratica	chr2	360000	450000	90000
P. euphratica	chr2	450000	640000	190000
P. euphratica	chr2	670000	770000	100000
P. euphratica	chr2	770000	840000	70000
P. euphratica	chr2	840000	900000	60000
P. euphratica	chr2	900000	990000	90000
P. euphratica	chr2	990000	1030000	40000
P. euphratica	chr2	1030000	1150000	120000
P. euphratica	chr2	1150000	1180000	30000
P. euphratica	chr2	1220000	1310000	90000
P. euphratica	chr2	1320000	1390000	70000
P. euphratica	chr2	1390000	1400000	10000
P. euphratica	chr2	1440000	1520000	80000
P. euphratica	chr2	1520000	1660000	140000
P. euphratica	chr2	1660000	1760000	100000
P. euphratica	chr2	1760000	1840000	80000
P. euphratica	chr2	1840000	2050000	210000
P. euphratica	chr2	2060000	2080000	20000
P. euphratica	chr2	2080000	2150000	70000
P. euphratica	chr2	2150000	2180000	30000
P. euphratica	chr2	2180000	2310000	130000
P. euphratica	chr2	2310000	2340000	30000
P. euphratica	chr2	2350000	2530000	180000
P. euphratica	chr2	2540000	2700000	160000
P. euphratica	chr2	2710000	2750000	40000
P. euphratica	chr2	2750000	3110000	360000
P. euphratica	chr2	3120000	3210000	90000
P. euphratica	chr2	3240000	3320000	80000
P. euphratica	chr2	3330000	3460000	130000
P. euphratica	chr2	3520000	3660000	140000
P. euphratica	chr2	3660000	3750000	90000
P. euphratica	chr2	3760000	4190000	430000
P. euphratica	chr2	4240000	4700000	460000
P. euphratica	chr2	4750000	4800000	50000
P. euphratica	chr2	4810000	4890000	80000
P. euphratica	chr2	4960000	5300000	340000
P. euphratica	chr2	5340000	5470000	130000
P. euphratica	chr2	5480000	5660000	180000
P. euphratica	chr2	5660000	5750000	90000
P. euphratica	chr2	5760000	5850000	90000
P. euphratica	chr2	5860000	5900000	40000
P. euphratica	chr2	5960000	6060000	100000
P. euphratica	chr2	6070000	6170000	100000
P. euphratica	chr2	6200000	6550000	350000
P. euphratica	chr2	6550000	6640000	90000
P. euphratica	chr2	6690000	6760000	70000
P. euphratica	chr2	6810000	6890000	80000
P. euphratica	chr2	6900000	6970000	70000
P. euphratica	chr2	6980000	7040000	60000
P. euphratica	chr2	7050000	7120000	70000
P. euphratica	chr2	7130000	7210000	80000
P. euphratica	chr2	7280000	7410000	130000
P. euphratica	chr2	7420000	7460000	40000
P. euphratica	chr2	7540000	7720000	180000
P. euphratica	chr2	7720000	7790000	70000
P. euphratica	chr2	7800000	7870000	70000
P. euphratica	chr2	7870000	7970000	100000
P. euphratica	chr2	7980000	8160000	180000
P. euphratica	chr2	8180000	8230000	50000
P. euphratica	chr2	8350000	8410000	60000
P. euphratica	chr2	8420000	8550000	130000
P. euphratica	chr2	8590000	8640000	50000
P. euphratica	chr2	8730000	8780000	50000
P. euphratica	chr2	8790000	8980000	190000
P. euphratica	chr2	9020000	9120000	100000
P. euphratica	chr2	9200000	9270000	70000
P. euphratica	chr2	9320000	9360000	40000
P. euphratica	chr2	9710000	9760000	50000
P. euphratica	chr2	9820000	9890000	70000
P. euphratica	chr2	9970000	10010000	40000
P. euphratica	chr2	10080000	10130000	50000
P. euphratica	chr2	10290000	10330000	40000
P. euphratica	chr2	10370000	10460000	90000
P. euphratica	chr2	10470000	10540000	70000
P. euphratica	chr2	10550000	10610000	60000
P. euphratica	chr2	10630000	10760000	130000
P. euphratica	chr2	10770000	10790000	20000
P. euphratica	chr2	10790000	10850000	60000
P. euphratica	chr2	10870000	11020000	150000
P. euphratica	chr2	11030000	11080000	50000
P. euphratica	chr2	11110000	11200000	90000
P. euphratica	chr2	11210000	11460000	250000
P. euphratica	chr2	11480000	11560000	80000
P. euphratica	chr2	11580000	11650000	70000
P. euphratica	chr2	11650000	11750000	100000
P. euphratica	chr2	11790000	11850000	60000
P. euphratica	chr2	11850000	11890000	40000
P. euphratica	chr2	11940000	11980000	40000
P. euphratica	chr2	11990000	12150000	160000
P. euphratica	chr2	12150000	12200000	50000
P. euphratica	chr2	12200000	12220000	20000
P. euphratica	chr2	12230000	12320000	90000
P. euphratica	chr2	12370000	12440000	70000
P. euphratica	chr2	12490000	12560000	70000
P. euphratica	chr2	12580000	12730000	150000
P. euphratica	chr2	12890000	12920000	30000
P. euphratica	chr2	12920000	13020000	100000
P. euphratica	chr2	13030000	13100000	70000
P. euphratica	chr2	13100000	13150000	50000
P. euphratica	chr2	13160000	13280000	120000
P. euphratica	chr2	13290000	13340000	50000
P. euphratica	chr2	13350000	13590000	240000
P. euphratica	chr2	13700000	13740000	40000
P. euphratica	chr2	13750000	13950000	200000
P. euphratica	chr2	13950000	14070000	120000
P. euphratica	chr2	14080000	14180000	100000
P. euphratica	chr2	14180000	14220000	40000
P. euphratica	chr2	14220000	14340000	120000
P. euphratica	chr2	14340000	14430000	90000
P. euphratica	chr2	14440000	14470000	30000
P. euphratica	chr2	14470000	14530000	60000
P. euphratica	chr2	14530000	14760000	230000
P. euphratica	chr2	14760000	14870000	110000
P. euphratica	chr2	14870000	14910000	40000
P. euphratica	chr2	14930000	15140000	210000
P. euphratica	chr2	15140000	15230000	90000
P. euphratica	chr2	15240000	15310000	70000
P. euphratica	chr2	15310000	15350000	40000
P. euphratica	chr2	15360000	15400000	40000
P. euphratica	chr2	15400000	15430000	30000
P. euphratica	chr2	15430000	15580000	150000
P. euphratica	chr2	15600000	15730000	130000
P. euphratica	chr2	15730000	15780000	50000
P. euphratica	chr2	15780000	15960000	180000
P. euphratica	chr2	15970000	16070000	100000
P. euphratica	chr2	16080000	16130000	50000
P. euphratica	chr2	16130000	16220000	90000
P. euphratica	chr2	16220000	16280000	60000
P. euphratica	chr2	16290000	16380000	90000
P. euphratica	chr2	16380000	16440000	60000
P. euphratica	chr2	16440000	16500000	60000
P. euphratica	chr2	16500000	16610000	110000
P. euphratica	chr2	16610000	16800000	190000
P. euphratica	chr2	16800000	16860000	60000
P. euphratica	chr2	16860000	17050000	190000
P. euphratica	chr2	17050000	17070000	20000
P. euphratica	chr2	17070000	17280000	210000
P. euphratica	chr2	17290000	17530000	240000
P. euphratica	chr2	17530000	17600000	70000
P. euphratica	chr2	17600000	17670000	70000
P. euphratica	chr2	17670000	17710000	40000
P. euphratica	chr2	17710000	17780000	70000
P. euphratica	chr2	17780000	17990000	210000
P. euphratica	chr2	17990000	18250000	260000
P. euphratica	chr2	18260000	18330000	70000
P. euphratica	chr2	18330000	18360000	30000
P. euphratica	chr2	18360000	18420000	60000
P. euphratica	chr2	18420000	18500000	80000
P. euphratica	chr2	18500000	18690000	190000
P. euphratica	chr2	18690000	18890000	200000
P. euphratica	chr2	18890000	18990000	100000
P. euphratica	chr2	18990000	19050000	60000
P. euphratica	chr2	19050000	19120000	70000
P. euphratica	chr2	19120000	19250000	130000
P. euphratica	chr2	19250000	19300000	50000
P. euphratica	chr2	19300000	19390000	90000
P. euphratica	chr2	19440000	19550000	110000
P. euphratica	chr2	19560000	19590000	30000
P. euphratica	chr2	19590000	19680000	90000
P. euphratica	chr2	19680000	19810000	130000
P. euphratica	chr2	19810000	19920000	110000
P. euphratica	chr2	19920000	20100000	180000
P. euphratica	chr2	20100000	20170000	70000
P. euphratica	chr2	20170000	20230000	60000
P. euphratica	chr2	20230000	20270000	40000
P. euphratica	chr2	20270000	20350000	80000
P. euphratica	chr2	20350000	20450000	100000
P. euphratica	chr2	20450000	20580000	130000
P. euphratica	chr2	20580000	20770000	190000
P. euphratica	chr2	20770000	20860000	90000
P. euphratica	chr2	20860000	21020000	160000
P. euphratica	chr2	21020000	21080000	60000
P. euphratica	chr2	21080000	21160000	80000
P. euphratica	chr2	21160000	21220000	60000
P. euphratica	chr2	21220000	21300000	80000
P. euphratica	chr2	21300000	21340000	40000
P. euphratica	chr2	21340000	21410000	70000
P. euphratica	chr2	21410000	21480000	70000
P. euphratica	chr2	21480000	21580000	100000
P. euphratica	chr2	21580000	21620000	40000
P. euphratica	chr2	21630000	21660000	30000
P. euphratica	chr2	21660000	21810000	150000
P. euphratica	chr2	21810000	21850000	40000
P. euphratica	chr2	21850000	21900000	50000
P. euphratica	chr2	21900000	21950000	50000
P. euphratica	chr2	21950000	22240000	290000
P. euphratica	chr2	22240000	22370000	130000
P. euphratica	chr2	22370000	22420000	50000
P. euphratica	chr2	22420000	22500000	80000
P. euphratica	chr2	22500000	22690000	190000
P. euphratica	chr2	22690000	22830000	140000
P. euphratica	chr2	22830000	22920000	90000
P. euphratica	chr2	22920000	23000000	80000
P. euphratica	chr2	23010000	23100000	90000
P. euphratica	chr2	23100000	23140000	40000
P. euphratica	chr2	23140000	23190000	50000
P. euphratica	chr2	23190000	23260000	70000
P. euphratica	chr2	23260000	23330000	70000
P. euphratica	chr2	23330000	23400000	70000
P. euphratica	chr2	23400000	23460000	60000
P. euphratica	chr2	23460000	23550000	90000
P. euphratica	chr2	23550000	23570000	20000
P. euphratica	chr2	23570000	23660000	90000
P. euphratica	chr2	23680000	23740000	60000
P. euphratica	chr2	23740000	23800000	60000
P. euphratica	chr2	23810000	23900000	90000
P. euphratica	chr2	23900000	23950000	50000
P. euphratica	chr2	23960000	24060000	100000
P. euphratica	chr2	24060000	24120000	60000
P. euphratica	chr2	24120000	24200000	80000
P. euphratica	chr2	24200000	24270000	70000
P. euphratica	chr2	24270000	24360000	90000
P. euphratica	chr2	24360000	24400000	40000
P. euphratica	chr2	24400000	24660000	260000
P. euphratica	chr2	24660000	24740000	80000
P. euphratica	chr2	24750000	24850000	100000
P. euphratica	chr2	24850000	24890000	40000
P. euphratica	chr2	24890000	25110000	220000
P. euphratica	chr2	25110000	25190000	80000
P. euphratica	chr2	25190000	25270000	80000
P. euphratica	chr2	25270000	25370000	100000
P. euphratica	chr2	25370000	25460000	90000
P. euphratica	chr2	25460000	25540000	80000
P. euphratica	chr2	25540000	25690000	150000
P. euphratica	chr2	25690000	26180000	490000
P. euphratica	chr2	26180000	26390000	210000
P. euphratica	chr2	26390000	26450000	60000
P. euphratica	chr2	26450000	26500000	50000
P. euphratica	chr2	26500000	26600000	100000
P. euphratica	chr2	26600000	26660000	60000
P. euphratica	chr2	26660000	26730000	70000
P. euphratica	chr2	26730000	26810000	80000
P. euphratica	chr2	26810000	26830000	20000
P. euphratica	chr2	26830000	26910000	80000
P. euphratica	chr2	26910000	26950000	40000
P. euphratica	chr2	27000000	27100000	100000
P. euphratica	chr2	27100000	27200000	100000
P. euphratica	chr2	27200000	27330000	130000
P. euphratica	chr2	27330000	27410000	80000
P. euphratica	chr2	27410000	27470000	60000
P. euphratica	chr2	27470000	27590000	120000
P. euphratica	chr2	27590000	27720000	130000
P. euphratica	chr2	27720000	27850000	130000
P. euphratica	chr2	27880000	28000000	120000
P. euphratica	chr2	28000000	28220000	220000
P. euphratica	chr2	28220000	28430000	210000
P. euphratica	chr2	28430000	28490000	60000
P. euphratica	chr2	28490000	28550000	60000
P. euphratica	chr2	28550000	28610000	60000
P. euphratica	chr2	28610000	28710000	100000
P. euphratica	chr2	28710000	28910000	200000
P. euphratica	chr2	28910000	28960000	50000
P. euphratica	chr2	28960000	29020000	60000
P. euphratica	chr2	29020000	29090000	70000
P. euphratica	chr2	29090000	29230000	140000
P. euphratica	chr2	29280000	29350000	70000
P. euphratica	chr2	29350000	29580000	230000
P. euphratica	chr2	29580000	29660000	80000
P. euphratica	chr2	29660000	29730000	70000
P. euphratica	chr2	29730000	29880000	150000
P. euphratica	chr2	29880000	29940000	60000
P. euphratica	chr2	29940000	30000000	60000
P. euphratica	chr2	30000000	30040000	40000
P. euphratica	chr2	30040000	30060000	20000
P. euphratica	chr2	30060000	30100000	40000
P. euphratica	chr2	30100000	30350000	250000
P. euphratica	chr2	30350000	30380000	30000
P. euphratica	chr2	30380000	30480000	100000
P. euphratica	chr2	30480000	30580000	100000
P. euphratica	chr2	30580000	30671117	91117
P. euphratica	chr3	30000	100000	70000
P. euphratica	chr3	110000	220000	110000
P. euphratica	chr3	220000	290000	70000
P. euphratica	chr3	290000	310000	20000
P. euphratica	chr3	320000	360000	40000
P. euphratica	chr3	360000	480000	120000
P. euphratica	chr3	480000	550000	70000
P. euphratica	chr3	550000	590000	40000
P. euphratica	chr3	600000	650000	50000
P. euphratica	chr3	650000	740000	90000
P. euphratica	chr3	740000	810000	70000
P. euphratica	chr3	810000	910000	100000
P. euphratica	chr3	1000000	1170000	170000
P. euphratica	chr3	1220000	1310000	90000
P. euphratica	chr3	1320000	1410000	90000
P. euphratica	chr3	1410000	1540000	130000
P. euphratica	chr3	1540000	1580000	40000
P. euphratica	chr3	1590000	1730000	140000
P. euphratica	chr3	1730000	1800000	70000
P. euphratica	chr3	1810000	1850000	40000
P. euphratica	chr3	1860000	1920000	60000
P. euphratica	chr3	1920000	1950000	30000
P. euphratica	chr3	1950000	1990000	40000
P. euphratica	chr3	1990000	2290000	300000
P. euphratica	chr3	2340000	2410000	70000
P. euphratica	chr3	2420000	2550000	130000
P. euphratica	chr3	2560000	2920000	360000
P. euphratica	chr3	2930000	3140000	210000
P. euphratica	chr3	3140000	3540000	400000
P. euphratica	chr3	3540000	3660000	120000
P. euphratica	chr3	3660000	3730000	70000
P. euphratica	chr3	3730000	3780000	50000
P. euphratica	chr3	3780000	3790000	10000
P. euphratica	chr3	3820000	3890000	70000
P. euphratica	chr3	3890000	4240000	350000
P. euphratica	chr3	4240000	4370000	130000
P. euphratica	chr3	4370000	4380000	10000
P. euphratica	chr3	4450000	4630000	180000
P. euphratica	chr3	4640000	4800000	160000
P. euphratica	chr3	4810000	4970000	160000
P. euphratica	chr3	4980000	5120000	140000
P. euphratica	chr3	5120000	5180000	60000
P. euphratica	chr3	5190000	5230000	40000
P. euphratica	chr3	5230000	5270000	40000
P. euphratica	chr3	5280000	5310000	30000
P. euphratica	chr3	5310000	5320000	10000
P. euphratica	chr3	5410000	5460000	50000
P. euphratica	chr3	5540000	5620000	80000
P. euphratica	chr3	5740000	5780000	40000
P. euphratica	chr3	5790000	5830000	40000
P. euphratica	chr3	5830000	5840000	10000
P. euphratica	chr3	5850000	5980000	130000
P. euphratica	chr3	6030000	6230000	200000
P. euphratica	chr3	6260000	6290000	30000
P. euphratica	chr3	6290000	6380000	90000
P. euphratica	chr3	6380000	6450000	70000
P. euphratica	chr3	6470000	6680000	210000
P. euphratica	chr3	6940000	6980000	40000
P. euphratica	chr3	7040000	7100000	60000
P. euphratica	chr3	7120000	7270000	150000
P. euphratica	chr3	7300000	7720000	420000
P. euphratica	chr3	7740000	7830000	90000
P. euphratica	chr3	7840000	7880000	40000
P. euphratica	chr3	7890000	7930000	40000
P. euphratica	chr3	8020000	8170000	150000
P. euphratica	chr3	8190000	8310000	120000
P. euphratica	chr3	8320000	8580000	260000
P. euphratica	chr3	8690000	8750000	60000
P. euphratica	chr3	8790000	8900000	110000
P. euphratica	chr3	8900000	9130000	230000
P. euphratica	chr3	9170000	9360000	190000
P. euphratica	chr3	9370000	9420000	50000
P. euphratica	chr3	9480000	9620000	140000
P. euphratica	chr3	9620000	9640000	20000
P. euphratica	chr3	9650000	9690000	40000
P. euphratica	chr3	9710000	9780000	70000
P. euphratica	chr3	9840000	9880000	40000
P. euphratica	chr3	9900000	9970000	70000
P. euphratica	chr3	9970000	10110000	140000
P. euphratica	chr3	10110000	10210000	100000
P. euphratica	chr3	10400000	10440000	40000
P. euphratica	chr3	10450000	10490000	40000
P. euphratica	chr3	10500000	10710000	210000
P. euphratica	chr3	10720000	10920000	200000
P. euphratica	chr3	11030000	11140000	110000
P. euphratica	chr3	11150000	11300000	150000
P. euphratica	chr3	11340000	11440000	100000
P. euphratica	chr3	11450000	11770000	320000
P. euphratica	chr3	11850000	11890000	40000
P. euphratica	chr3	11930000	12080000	150000
P. euphratica	chr3	12080000	12140000	60000
P. euphratica	chr3	12140000	12210000	70000
P. euphratica	chr3	12210000	12300000	90000
P. euphratica	chr3	12310000	12350000	40000
P. euphratica	chr3	12360000	12500000	140000
P. euphratica	chr3	12540000	12590000	50000
P. euphratica	chr3	12590000	12610000	20000
P. euphratica	chr3	12620000	12700000	80000
P. euphratica	chr3	12710000	12860000	150000
P. euphratica	chr3	12890000	13130000	240000
P. euphratica	chr3	13140000	13250000	110000
P. euphratica	chr3	13270000	13430000	160000
P. euphratica	chr3	13440000	13640000	200000
P. euphratica	chr3	13650000	13700000	50000
P. euphratica	chr3	13710000	13750000	40000
P. euphratica	chr3	13750000	13880000	130000
P. euphratica	chr3	13940000	14120000	180000
P. euphratica	chr3	14120000	14290000	170000
P. euphratica	chr3	14290000	14520000	230000
P. euphratica	chr3	14530000	14610000	80000
P. euphratica	chr3	14610000	14670000	60000
P. euphratica	chr3	14670000	14760000	90000
P. euphratica	chr3	14760000	14860000	100000
P. euphratica	chr3	14870000	15070000	200000
P. euphratica	chr3	15070000	15150000	80000
P. euphratica	chr3	15150000	15240000	90000
P. euphratica	chr3	15240000	15320000	80000
P. euphratica	chr3	15320000	15400000	80000
P. euphratica	chr3	15400000	15450000	50000
P. euphratica	chr3	15450000	15520000	70000
P. euphratica	chr3	15520000	15800000	280000
P. euphratica	chr3	15800000	16170000	370000
P. euphratica	chr3	16170000	16270000	100000
P. euphratica	chr3	16270000	16390000	120000
P. euphratica	chr3	16390000	16480000	90000
P. euphratica	chr3	16480000	16570000	90000
P. euphratica	chr3	16570000	16610000	40000
P. euphratica	chr3	16610000	16660000	50000
P. euphratica	chr3	16660000	16760000	100000
P. euphratica	chr3	16780000	17000000	220000
P. euphratica	chr3	17000000	17120000	120000
P. euphratica	chr3	17120000	17190000	70000
P. euphratica	chr3	17210000	17250000	40000
P. euphratica	chr3	17250000	17320000	70000
P. euphratica	chr3	17340000	17450000	110000
P. euphratica	chr3	17450000	17540000	90000
P. euphratica	chr3	17550000	17630000	80000
P. euphratica	chr3	17630000	17710000	80000
P. euphratica	chr3	17710000	17810000	100000
P. euphratica	chr3	17810000	17850000	40000
P. euphratica	chr3	17880000	18190000	310000
P. euphratica	chr3	18190000	18250000	60000
P. euphratica	chr3	18250000	18550000	300000
P. euphratica	chr3	18550000	18610000	60000
P. euphratica	chr3	18610000	18680000	70000
P. euphratica	chr3	18680000	18730000	50000
P. euphratica	chr3	18730000	18810000	80000
P. euphratica	chr3	18810000	18870000	60000
P. euphratica	chr3	18870000	19020000	150000
P. euphratica	chr3	19020000	19040000	20000
P. euphratica	chr3	19040000	19120000	80000
P. euphratica	chr3	19120000	19180000	60000
P. euphratica	chr3	19210000	19270000	60000
P. euphratica	chr3	19270000	19350000	80000
P. euphratica	chr3	19350000	19420000	70000
P. euphratica	chr3	19430000	19450000	20000
P. euphratica	chr3	19450000	19900000	450000
P. euphratica	chr3	19900000	19960000	60000
P. euphratica	chr3	19960000	20050000	90000
P. euphratica	chr3	20050000	20140000	90000
P. euphratica	chr3	20140000	20200000	60000
P. euphratica	chr3	20200000	20340000	140000
P. euphratica	chr3	20360000	20440000	80000
P. euphratica	chr3	20440000	20550000	110000
P. euphratica	chr3	20550000	20660000	110000
P. euphratica	chr3	20660000	20820000	160000
P. euphratica	chr3	20820000	20900000	80000
P. euphratica	chr3	20900000	20960000	60000
P. euphratica	chr3	20960000	21080000	120000
P. euphratica	chr3	21080000	21170000	90000
P. euphratica	chr3	21170000	21240000	70000
P. euphratica	chr3	21240000	21330000	90000
P. euphratica	chr3	21330000	21370000	40000
P. euphratica	chr3	21370000	21800000	430000
P. euphratica	chr3	21800000	21880000	80000
P. euphratica	chr3	21880000	22000000	120000
P. euphratica	chr3	22000000	22020000	20000
P. euphratica	chr3	22020000	22090000	70000
P. euphratica	chr3	22090000	22160000	70000
P. euphratica	chr3	22190000	22210000	20000
P. euphratica	chr3	22210000	22280000	70000
P. euphratica	chr3	22280000	22360000	80000
P. euphratica	chr3	22360000	22500000	140000
P. euphratica	chr3	22500000	22570000	70000
P. euphratica	chr3	22590000	22690000	100000
P. euphratica	chr3	22710000	22750000	40000
P. euphratica	chr3	22750000	22810000	60000
P. euphratica	chr3	22810000	22920000	110000
P. euphratica	chr3	22940000	23070000	130000
P. euphratica	chr3	23070000	23200000	130000
P. euphratica	chr3	23210000	23350000	140000
P. euphratica	chr3	23350000	23430000	80000
P. euphratica	chr3	23430000	23490000	60000
P. euphratica	chr3	23490000	23550000	60000
P. euphratica	chr3	23550000	23610000	60000
P. euphratica	chr3	23610000	23650000	40000
P. euphratica	chr3	23650000	23810000	160000
P. euphratica	chr3	23810000	23840000	30000
P. euphratica	chr3	23840000	23910000	70000
P. euphratica	chr3	23910000	24000000	90000
P. euphratica	chr3	24000000	24130000	130000
P. euphratica	chr3	24130000	24210000	80000
P. euphratica	chr3	24210000	24330000	120000
P. euphratica	chr3	24330000	24380000	50000
P. euphratica	chr3	24380000	24410000	30000
P. euphratica	chr3	24410000	24440000	30000
P. euphratica	chr3	24440000	24490000	50000
P. euphratica	chr3	24490000	24540000	50000
P. euphratica	chr3	24540000	24630000	90000
P. euphratica	chr3	24630000	24670000	40000
P. euphratica	chr3	24670000	24770000	100000
P. euphratica	chr3	24790000	24830000	40000
P. euphratica	chr3	24830000	24910000	80000
P. euphratica	chr3	24910000	24950000	40000
P. euphratica	chr3	24950000	25100000	150000
P. euphratica	chr3	25100000	25140000	40000
P. euphratica	chr3	25140000	25200000	60000
P. euphratica	chr3	25200000	25240000	40000
P. euphratica	chr3	25240000	25400000	160000
P. euphratica	chr3	25400000	25490000	90000
P. euphratica	chr3	25490000	25560000	70000
P. euphratica	chr3	25560000	25680000	120000
P. euphratica	chr3	25680000	25780000	100000
P. euphratica	chr3	25800000	25930000	130000
P. euphratica	chr3	25930000	25990000	60000
P. euphratica	chr3	25990000	26070000	80000
P. euphratica	chr3	26070000	26190000	120000
P. euphratica	chr3	26190000	26270000	80000
P. euphratica	chr3	26270000	26380000	110000
P. euphratica	chr3	26380000	26420000	40000
P. euphratica	chr3	26420000	26490000	70000
P. euphratica	chr3	26490000	26620000	130000
P. euphratica	chr3	26620000	26790000	170000
P. euphratica	chr3	26790000	26880000	90000
P. euphratica	chr3	26880000	26950000	70000
P. euphratica	chr3	26950000	27190000	240000
P. euphratica	chr3	27190000	27280000	90000
P. euphratica	chr3	27280000	27310000	30000
P. euphratica	chr3	27310000	27370000	60000
P. euphratica	chr3	27370000	27490000	120000
P. euphratica	chr3	27490000	27520000	30000
P. euphratica	chr3	27520000	27580000	60000
P. euphratica	chr3	27580000	27670000	90000
P. euphratica	chr3	27670000	27750000	80000
P. euphratica	chr3	27750000	27820000	70000
P. euphratica	chr3	27820000	27880000	60000
P. euphratica	chr3	27880000	27927787	47787
P. euphratica	chr4	0	130000	130000
P. euphratica	chr4	130000	230000	100000
P. euphratica	chr4	230000	390000	160000
P. euphratica	chr4	390000	450000	60000
P. euphratica	chr4	450000	530000	80000
P. euphratica	chr4	530000	680000	150000
P. euphratica	chr4	680000	800000	120000
P. euphratica	chr4	800000	1050000	250000
P. euphratica	chr4	1050000	1150000	100000
P. euphratica	chr4	1150000	1440000	290000
P. euphratica	chr4	1440000	1550000	110000
P. euphratica	chr4	1550000	1590000	40000
P. euphratica	chr4	1590000	1650000	60000
P. euphratica	chr4	1670000	1750000	80000
P. euphratica	chr4	1750000	1910000	160000
P. euphratica	chr4	1910000	2020000	110000
P. euphratica	chr4	2020000	2130000	110000
P. euphratica	chr4	2140000	2460000	320000
P. euphratica	chr4	2460000	2500000	40000
P. euphratica	chr4	2500000	2560000	60000
P. euphratica	chr4	2560000	2660000	100000
P. euphratica	chr4	2660000	2720000	60000
P. euphratica	chr4	2720000	2840000	120000
P. euphratica	chr4	2840000	2900000	60000
P. euphratica	chr4	2900000	2960000	60000
P. euphratica	chr4	2960000	3010000	50000
P. euphratica	chr4	3010000	3130000	120000
P. euphratica	chr4	3130000	3240000	110000
P. euphratica	chr4	3240000	3320000	80000
P. euphratica	chr4	3320000	3400000	80000
P. euphratica	chr4	3400000	3460000	60000
P. euphratica	chr4	3460000	3570000	110000
P. euphratica	chr4	3570000	3680000	110000
P. euphratica	chr4	3680000	3720000	40000
P. euphratica	chr4	3720000	3740000	20000
P. euphratica	chr4	3740000	3800000	60000
P. euphratica	chr4	3820000	3940000	120000
P. euphratica	chr4	3940000	4040000	100000
P. euphratica	chr4	4040000	4120000	80000
P. euphratica	chr4	4120000	4220000	100000
P. euphratica	chr4	4220000	4230000	10000
P. euphratica	chr4	4240000	4350000	110000
P. euphratica	chr4	4350000	4370000	20000
P. euphratica	chr4	4370000	4560000	190000
P. euphratica	chr4	4560000	4630000	70000
P. euphratica	chr4	4630000	4650000	20000
P. euphratica	chr4	4650000	4780000	130000
P. euphratica	chr4	4780000	4840000	60000
P. euphratica	chr4	4840000	4970000	130000
P. euphratica	chr4	4970000	5080000	110000
P. euphratica	chr4	5080000	5240000	160000
P. euphratica	chr4	5240000	5320000	80000
P. euphratica	chr4	5320000	5380000	60000
P. euphratica	chr4	5380000	5460000	80000
P. euphratica	chr4	5460000	5530000	70000
P. euphratica	chr4	5550000	5720000	170000
P. euphratica	chr4	5720000	5780000	60000
P. euphratica	chr4	5780000	5830000	50000
P. euphratica	chr4	5830000	5850000	20000
P. euphratica	chr4	5850000	5920000	70000
P. euphratica	chr4	5920000	6010000	90000
P. euphratica	chr4	6010000	6090000	80000
P. euphratica	chr4	6120000	6210000	90000
P. euphratica	chr4	6210000	6290000	80000
P. euphratica	chr4	6290000	6330000	40000
P. euphratica	chr4	6330000	6500000	170000
P. euphratica	chr4	6500000	6550000	50000
P. euphratica	chr4	6560000	6620000	60000
P. euphratica	chr4	6620000	6780000	160000
P. euphratica	chr4	6780000	6820000	40000
P. euphratica	chr4	6820000	6900000	80000
P. euphratica	chr4	6900000	6980000	80000
P. euphratica	chr4	6980000	7020000	40000
P. euphratica	chr4	7030000	7140000	110000
P. euphratica	chr4	7140000	7250000	110000
P. euphratica	chr4	7310000	7350000	40000
P. euphratica	chr4	7360000	7400000	40000
P. euphratica	chr4	7420000	7450000	30000
P. euphratica	chr4	7450000	7480000	30000
P. euphratica	chr4	7530000	7700000	170000
P. euphratica	chr4	7710000	7780000	70000
P. euphratica	chr4	7780000	7800000	20000
P. euphratica	chr4	7840000	7970000	130000
P. euphratica	chr4	7970000	8060000	90000
P. euphratica	chr4	8060000	8100000	40000
P. euphratica	chr4	8110000	8320000	210000
P. euphratica	chr4	8320000	8420000	100000
P. euphratica	chr4	8420000	8530000	110000
P. euphratica	chr4	8540000	8560000	20000
P. euphratica	chr4	8560000	8710000	150000
P. euphratica	chr4	8710000	8780000	70000
P. euphratica	chr4	8780000	8960000	180000
P. euphratica	chr4	9020000	9060000	40000
P. euphratica	chr4	9060000	9070000	10000
P. euphratica	chr4	9080000	9200000	120000
P. euphratica	chr4	9210000	9250000	40000
P. euphratica	chr4	9260000	9310000	50000
P. euphratica	chr4	9480000	9560000	80000
P. euphratica	chr4	9640000	9710000	70000
P. euphratica	chr4	9740000	9800000	60000
P. euphratica	chr4	9830000	9900000	70000
P. euphratica	chr4	9950000	10030000	80000
P. euphratica	chr4	10030000	10070000	40000
P. euphratica	chr4	10650000	10880000	230000
P. euphratica	chr4	10910000	10980000	70000
P. euphratica	chr4	11050000	11170000	120000
P. euphratica	chr4	11170000	11220000	50000
P. euphratica	chr4	11270000	11320000	50000
P. euphratica	chr4	11330000	11420000	90000
P. euphratica	chr4	11450000	11650000	200000
P. euphratica	chr4	11660000	11760000	100000
P. euphratica	chr4	11850000	11880000	30000
P. euphratica	chr4	11880000	11910000	30000
P. euphratica	chr4	11920000	11980000	60000
P. euphratica	chr4	11990000	12130000	140000
P. euphratica	chr4	12140000	12210000	70000
P. euphratica	chr4	12270000	12310000	40000
P. euphratica	chr4	12310000	12330000	20000
P. euphratica	chr4	12420000	12460000	40000
P. euphratica	chr4	12470000	12510000	40000
P. euphratica	chr4	12640000	12660000	20000
P. euphratica	chr4	12660000	12960000	300000
P. euphratica	chr4	12970000	13190000	220000
P. euphratica	chr4	13190000	13260000	70000
P. euphratica	chr4	13470000	13680000	210000
P. euphratica	chr4	13900000	14090000	190000
P. euphratica	chr4	14130000	14260000	130000
P. euphratica	chr4	14270000	14340000	70000
P. euphratica	chr4	14340000	14640000	300000
P. euphratica	chr4	14650000	14740000	90000
P. euphratica	chr4	14740000	14850000	110000
P. euphratica	chr4	14850000	14890000	40000
P. euphratica	chr4	14940000	15000000	60000
P. euphratica	chr4	15030000	15070000	40000
P. euphratica	chr4	15180000	15230000	50000
P. euphratica	chr4	15230000	15410000	180000
P. euphratica	chr4	15410000	15510000	100000
P. euphratica	chr4	15520000	15550000	30000
P. euphratica	chr4	15550000	15760000	210000
P. euphratica	chr4	15760000	15820000	60000
P. euphratica	chr4	15850000	15890000	40000
P. euphratica	chr4	15890000	15900000	10000
P. euphratica	chr4	15960000	16010000	50000
P. euphratica	chr4	16010000	16020000	10000
P. euphratica	chr4	16100000	16120000	20000
P. euphratica	chr4	16120000	16180000	60000
P. euphratica	chr4	16180000	16200000	20000
P. euphratica	chr4	16290000	16350000	60000
P. euphratica	chr4	16350000	16480000	130000
P. euphratica	chr4	16490000	16550000	60000
P. euphratica	chr4	16550000	16640000	90000
P. euphratica	chr4	16660000	16810000	150000
P. euphratica	chr4	16930000	16960000	30000
P. euphratica	chr4	16960000	16990000	30000
P. euphratica	chr4	17080000	17140000	60000
P. euphratica	chr4	17180000	17320000	140000
P. euphratica	chr4	17320000	17330000	10000
P. euphratica	chr4	17450000	17650000	200000
P. euphratica	chr4	17840000	17880000	40000
P. euphratica	chr4	17890000	17940000	50000
P. euphratica	chr4	17950000	18110000	160000
P. euphratica	chr4	18150000	18200000	50000
P. euphratica	chr4	18390000	18490000	100000
P. euphratica	chr4	18500000	18580000	80000
P. euphratica	chr4	18590000	18700000	110000
P. euphratica	chr4	18700000	18750000	50000
P. euphratica	chr4	18760000	18780000	20000
P. euphratica	chr4	18780000	18900000	120000
P. euphratica	chr4	18900000	18910000	10000
P. euphratica	chr4	18920000	18960000	40000
P. euphratica	chr4	18970000	19010000	40000
P. euphratica	chr4	19010000	19030000	20000
P. euphratica	chr4	19040000	19080000	40000
P. euphratica	chr4	19160000	19230000	70000
P. euphratica	chr4	19240000	19300000	60000
P. euphratica	chr4	19300000	19430000	130000
P. euphratica	chr4	19520000	19560000	40000
P. euphratica	chr4	19680000	19730000	50000
P. euphratica	chr4	19730000	19830000	100000
P. euphratica	chr4	19830000	20060000	230000
P. euphratica	chr4	20060000	20140000	80000
P. euphratica	chr4	20190000	20280000	90000
P. euphratica	chr4	20280000	20310000	30000
P. euphratica	chr4	20340000	20390000	50000
P. euphratica	chr4	20630000	20660000	30000
P. euphratica	chr4	20660000	20710000	50000
P. euphratica	chr4	20820000	20920000	100000
P. euphratica	chr4	20920000	20940000	20000
P. euphratica	chr4	20950000	21020000	70000
P. euphratica	chr4	21030000	21150000	120000
P. euphratica	chr4	21160000	21230000	70000
P. euphratica	chr4	21230000	21250000	20000
P. euphratica	chr4	21260000	21300000	40000
P. euphratica	chr4	21310000	21490000	180000
P. euphratica	chr4	21520000	21570000	50000
P. euphratica	chr4	21790000	21810000	20000
P. euphratica	chr4	21810000	21960000	150000
P. euphratica	chr4	21970000	22250000	280000
P. euphratica	chr4	22260000	22400000	140000
P. euphratica	chr4	22400000	22420000	20000
P. euphratica	chr4	22450000	22490000	40000
P. euphratica	chr4	22500000	22580000	80000
P. euphratica	chr4	22610000	22650000	40000
P. euphratica	chr4	22670000	22730000	60000
P. euphratica	chr4	22820000	22940000	120000
P. euphratica	chr4	22950000	23080000	130000
P. euphratica	chr4	23080000	23160000	80000
P. euphratica	chr4	23480000	23570000	90000
P. euphratica	chr4	23570000	23670000	100000
P. euphratica	chr4	23670000	24020000	350000
P. euphratica	chr4	24020000	24090000	70000
P. euphratica	chr4	24290000	24400000	110000
P. euphratica	chr4	24400000	24460000	60000
P. euphratica	chr4	24460000	24470000	10000
P. euphratica	chr4	24510000	24560000	50000
P. euphratica	chr4	24590000	24610000	20000
P. euphratica	chr4	24610000	24730000	120000
P. euphratica	chr4	24780000	25130000	350000
P. euphratica	chr4	25140000	25190000	50000
P. euphratica	chr4	25200000	25270000	70000
P. euphratica	chr4	25320000	25370000	50000
P. euphratica	chr4	25410000	25460000	50000
P. euphratica	chr4	25460000	25550000	90000
P. euphratica	chr4	25570000	25610000	40000
P. euphratica	chr4	25620000	25680000	60000
P. euphratica	chr4	25690000	25830000	140000
P. euphratica	chr4	25840000	25890000	50000
P. euphratica	chr4	25890000	25950000	60000
P. euphratica	chr4	25950000	26050000	100000
P. euphratica	chr4	26050000	26300000	250000
P. euphratica	chr4	26370000	26440000	70000
P. euphratica	chr4	26450000	26590000	140000
P. euphratica	chr4	26650000	26760000	110000
P. euphratica	chr4	26770000	26880000	110000
P. euphratica	chr4	26880000	26900000	20000
P. euphratica	chr4	26930000	27000000	70000
P. euphratica	chr4	27010000	27140000	130000
P. euphratica	chr4	27150000	27240000	90000
P. euphratica	chr4	27250000	27870000	620000
P. euphratica	chr4	27880000	27970000	90000
P. euphratica	chr4	27990000	28050000	60000
P. euphratica	chr4	28050000	28120000	70000
P. euphratica	chr4	28120000	28170000	50000
P. euphratica	chr4	28170000	28190000	20000
P. euphratica	chr4	28200000	28260000	60000
P. euphratica	chr4	28270000	28310000	40000
P. euphratica	chr4	28360000	28410000	50000
P. euphratica	chr4	28590000	28740000	150000
P. euphratica	chr4	28740000	28810000	70000
P. euphratica	chr4	28830000	28930000	100000
P. euphratica	chr4	29000000	29020000	20000
P. euphratica	chr4	29020000	29170000	150000
P. euphratica	chr4	29200000	29310000	110000
P. euphratica	chr4	29330000	29390000	60000
P. euphratica	chr4	29400000	29440000	40000
P. euphratica	chr4	29470000	29590000	120000
P. euphratica	chr4	29600000	29660000	60000
P. euphratica	chr4	29670000	29760000	90000
P. euphratica	chr4	29930000	30060000	130000
P. euphratica	chr4	30070000	30110000	40000
P. euphratica	chr4	30270000	30360000	90000
P. euphratica	chr4	30360000	30450000	90000
P. euphratica	chr4	30480000	30550000	70000
P. euphratica	chr4	30550000	30630000	80000
P. euphratica	chr4	30630000	30700000	70000
P. euphratica	chr4	30710000	30900000	190000
P. euphratica	chr4	31030000	31090000	60000
P. euphratica	chr4	31130000	31260000	130000
P. euphratica	chr4	31260000	31330000	70000
P. euphratica	chr4	31330000	31390000	60000
P. euphratica	chr4	31400000	31520000	120000
P. euphratica	chr4	31520000	31540000	20000
P. euphratica	chr4	31540000	31620000	80000
P. euphratica	chr4	31620000	31680000	60000
P. euphratica	chr4	31680000	31750000	70000
P. euphratica	chr4	31750000	31960000	210000
P. euphratica	chr4	31970000	32110000	140000
P. euphratica	chr4	32110000	32220000	110000
P. euphratica	chr4	32250000	32320000	70000
P. euphratica	chr4	32320000	32450000	130000
P. euphratica	chr4	32450000	32540000	90000
P. euphratica	chr4	32540000	32710000	170000
P. euphratica	chr4	32710000	32850000	140000
P. euphratica	chr4	32850000	33000000	150000
P. euphratica	chr4	33000000	33160000	160000
P. euphratica	chr4	33160000	33290000	130000
P. euphratica	chr4	33290000	33330000	40000
P. euphratica	chr4	33340000	33560000	220000
P. euphratica	chr4	33560000	33660000	100000
P. euphratica	chr4	33670000	33930000	260000
P. euphratica	chr4	33930000	33990000	60000
P. euphratica	chr4	33990000	34130000	140000
P. euphratica	chr4	34130000	34190000	60000
P. euphratica	chr4	34190000	34260000	70000
P. euphratica	chr4	34270000	34290000	20000
P. euphratica	chr4	34290000	34450000	160000
P. euphratica	chr4	34450000	34510000	60000
P. euphratica	chr4	34510000	34590000	80000
P. euphratica	chr4	34630000	34700000	70000
P. euphratica	chr4	34700000	34880000	180000
P. euphratica	chr4	34920000	35000000	80000
P. euphratica	chr4	35020000	35080000	60000
P. euphratica	chr4	35110000	35150000	40000
P. euphratica	chr4	35150000	35230000	80000
P. euphratica	chr4	35240000	35370000	130000
P. euphratica	chr4	35380000	35540000	160000
P. euphratica	chr4	35540000	35610000	70000
P. euphratica	chr4	35610000	35630000	20000
P. euphratica	chr4	35630000	35670000	40000
P. euphratica	chr4	35670000	35690000	20000
P. euphratica	chr4	35700000	35770000	70000
P. euphratica	chr4	35770000	35830000	60000
P. euphratica	chr4	35830000	35950000	120000
P. euphratica	chr4	35970000	36060000	90000
P. euphratica	chr4	36070000	36180000	110000
P. euphratica	chr4	36180000	36290000	110000
P. euphratica	chr4	36290000	36360000	70000
P. euphratica	chr4	36460000	36560000	100000
P. euphratica	chr4	36560000	36810000	250000
P. euphratica	chr4	36810000	36900000	90000
P. euphratica	chr4	36900000	36940000	40000
P. euphratica	chr4	36940000	37010000	70000
P. euphratica	chr4	37010000	37210000	200000
P. euphratica	chr4	37210000	37290000	80000
P. euphratica	chr4	37290000	37470000	180000
P. euphratica	chr4	37490000	37640000	150000
P. euphratica	chr4	37640000	37720000	80000
P. euphratica	chr4	37720000	37790000	70000
P. euphratica	chr4	37790000	37940000	150000
P. euphratica	chr4	37970000	38030000	60000
P. euphratica	chr4	38030000	38180000	150000
P. euphratica	chr4	38180000	38440000	260000
P. euphratica	chr4	38440000	38500000	60000
P. euphratica	chr4	38520000	38540000	20000
P. euphratica	chr4	38610000	38740000	130000
P. euphratica	chr4	38740000	38810000	70000
P. euphratica	chr4	38810000	38870000	60000
P. euphratica	chr4	38870000	38910000	40000
P. euphratica	chr4	38910000	38990000	80000
P. euphratica	chr4	38990000	39010000	20000
P. euphratica	chr4	39030000	39090000	60000
P. euphratica	chr4	39090000	39250000	160000
P. euphratica	chr4	39250000	39270000	20000
P. euphratica	chr4	39290000	39460000	170000
P. euphratica	chr4	39460000	39520000	60000
P. euphratica	chr4	39530000	39750000	220000
P. euphratica	chr4	39750000	39840000	90000
P. euphratica	chr4	39840000	40060000	220000
P. euphratica	chr4	40060000	40160000	100000
P. euphratica	chr4	40160000	40400000	240000
P. euphratica	chr4	40410000	40520000	110000
P. euphratica	chr4	40520000	40620000	100000
P. euphratica	chr4	40630000	40660000	30000
P. euphratica	chr4	40660000	40820000	160000
P. euphratica	chr4	40820000	40860000	40000
P. euphratica	chr4	40860000	40930000	70000
P. euphratica	chr4	40930000	40990000	60000
P. euphratica	chr4	40990000	41030000	40000
P. euphratica	chr4	41030000	41170000	140000
P. euphratica	chr4	41170000	41241862	71862
P. euphratica	chr5	0	100000	100000
P. euphratica	chr5	110000	360000	250000
P. euphratica	chr5	360000	420000	60000
P. euphratica	chr5	420000	510000	90000
P. euphratica	chr5	580000	680000	100000
P. euphratica	chr5	680000	810000	130000
P. euphratica	chr5	840000	990000	150000
P. euphratica	chr5	1030000	1400000	370000
P. euphratica	chr5	1400000	1450000	50000
P. euphratica	chr5	1450000	1510000	60000
P. euphratica	chr5	1510000	1560000	50000
P. euphratica	chr5	1600000	1690000	90000
P. euphratica	chr5	1690000	1830000	140000
P. euphratica	chr5	1850000	1910000	60000
P. euphratica	chr5	1910000	2070000	160000
P. euphratica	chr5	2070000	2200000	130000
P. euphratica	chr5	2230000	2300000	70000
P. euphratica	chr5	2300000	2380000	80000
P. euphratica	chr5	2380000	2460000	80000
P. euphratica	chr5	2460000	2520000	60000
P. euphratica	chr5	2550000	2590000	40000
P. euphratica	chr5	2590000	2670000	80000
P. euphratica	chr5	2670000	2750000	80000
P. euphratica	chr5	2750000	2850000	100000
P. euphratica	chr5	2850000	3000000	150000
P. euphratica	chr5	3000000	3060000	60000
P. euphratica	chr5	3060000	3110000	50000
P. euphratica	chr5	3110000	3170000	60000
P. euphratica	chr5	3170000	3250000	80000
P. euphratica	chr5	3250000	3350000	100000
P. euphratica	chr5	3350000	3440000	90000
P. euphratica	chr5	3440000	3500000	60000
P. euphratica	chr5	3510000	3600000	90000
P. euphratica	chr5	3600000	3940000	340000
P. euphratica	chr5	3940000	3990000	50000
P. euphratica	chr5	4000000	4030000	30000
P. euphratica	chr5	4030000	4140000	110000
P. euphratica	chr5	4140000	4290000	150000
P. euphratica	chr5	4290000	4480000	190000
P. euphratica	chr5	4480000	4550000	70000
P. euphratica	chr5	4550000	4630000	80000
P. euphratica	chr5	4630000	4710000	80000
P. euphratica	chr5	4710000	4800000	90000
P. euphratica	chr5	4800000	4830000	30000
P. euphratica	chr5	4830000	4970000	140000
P. euphratica	chr5	4980000	5130000	150000
P. euphratica	chr5	5130000	5300000	170000
P. euphratica	chr5	5300000	5370000	70000
P. euphratica	chr5	5370000	5450000	80000
P. euphratica	chr5	5450000	5560000	110000
P. euphratica	chr5	5560000	5710000	150000
P. euphratica	chr5	5710000	5900000	190000
P. euphratica	chr5	5900000	5960000	60000
P. euphratica	chr5	5960000	6030000	70000
P. euphratica	chr5	6030000	6130000	100000
P. euphratica	chr5	6130000	6210000	80000
P. euphratica	chr5	6210000	6280000	70000
P. euphratica	chr5	6280000	6290000	10000
P. euphratica	chr5	6310000	6440000	130000
P. euphratica	chr5	6440000	6500000	60000
P. euphratica	chr5	6500000	6530000	30000
P. euphratica	chr5	6540000	6620000	80000
P. euphratica	chr5	6620000	6770000	150000
P. euphratica	chr5	6770000	6820000	50000
P. euphratica	chr5	6820000	6900000	80000
P. euphratica	chr5	6900000	7190000	290000
P. euphratica	chr5	7190000	7490000	300000
P. euphratica	chr5	7490000	7540000	50000
P. euphratica	chr5	7540000	7660000	120000
P. euphratica	chr5	7660000	7890000	230000
P. euphratica	chr5	7890000	7960000	70000
P. euphratica	chr5	7960000	8030000	70000
P. euphratica	chr5	8030000	8090000	60000
P. euphratica	chr5	8090000	8200000	110000
P. euphratica	chr5	8200000	8320000	120000
P. euphratica	chr5	8320000	8490000	170000
P. euphratica	chr5	8490000	8560000	70000
P. euphratica	chr5	8560000	8620000	60000
P. euphratica	chr5	8620000	8690000	70000
P. euphratica	chr5	8700000	8930000	230000
P. euphratica	chr5	8930000	8990000	60000
P. euphratica	chr5	8990000	9140000	150000
P. euphratica	chr5	9140000	9310000	170000
P. euphratica	chr5	9310000	9440000	130000
P. euphratica	chr5	9440000	9530000	90000
P. euphratica	chr5	9530000	9620000	90000
P. euphratica	chr5	9650000	9700000	50000
P. euphratica	chr5	9720000	9800000	80000
P. euphratica	chr5	9800000	9940000	140000
P. euphratica	chr5	9940000	10130000	190000
P. euphratica	chr5	10130000	10210000	80000
P. euphratica	chr5	10210000	10280000	70000
P. euphratica	chr5	10280000	10420000	140000
P. euphratica	chr5	10420000	10580000	160000
P. euphratica	chr5	10590000	10740000	150000
P. euphratica	chr5	10780000	10910000	130000
P. euphratica	chr5	10910000	10940000	30000
P. euphratica	chr5	11060000	11140000	80000
P. euphratica	chr5	11140000	11170000	30000
P. euphratica	chr5	11190000	11230000	40000
P. euphratica	chr5	11250000	11370000	120000
P. euphratica	chr5	11370000	11400000	30000
P. euphratica	chr5	11410000	11500000	90000
P. euphratica	chr5	11620000	11680000	60000
P. euphratica	chr5	11680000	11870000	190000
P. euphratica	chr5	11880000	11950000	70000
P. euphratica	chr5	11950000	12160000	210000
P. euphratica	chr5	12190000	12300000	110000
P. euphratica	chr5	12310000	12370000	60000
P. euphratica	chr5	12370000	12430000	60000
P. euphratica	chr5	12440000	12510000	70000
P. euphratica	chr5	12520000	12600000	80000
P. euphratica	chr5	12610000	12680000	70000
P. euphratica	chr5	12740000	12790000	50000
P. euphratica	chr5	12820000	12860000	40000
P. euphratica	chr5	12890000	12980000	90000
P. euphratica	chr5	12980000	13010000	30000
P. euphratica	chr5	13020000	13190000	170000
P. euphratica	chr5	13190000	13390000	200000
P. euphratica	chr5	13430000	13550000	120000
P. euphratica	chr5	13580000	13710000	130000
P. euphratica	chr5	13710000	13730000	20000
P. euphratica	chr5	13730000	13740000	10000
P. euphratica	chr5	13890000	13930000	40000
P. euphratica	chr5	13960000	14190000	230000
P. euphratica	chr5	14190000	14300000	110000
P. euphratica	chr5	14310000	14520000	210000
P. euphratica	chr5	14520000	14810000	290000
P. euphratica	chr5	14810000	14840000	30000
P. euphratica	chr5	14850000	14880000	30000
P. euphratica	chr5	14880000	14940000	60000
P. euphratica	chr5	14940000	15200000	260000
P. euphratica	chr5	15200000	15390000	190000
P. euphratica	chr5	15400000	15630000	230000
P. euphratica	chr5	15720000	15770000	50000
P. euphratica	chr5	16190000	16240000	50000
P. euphratica	chr5	16280000	16400000	120000
P. euphratica	chr5	16400000	16500000	100000
P. euphratica	chr5	16500000	16640000	140000
P. euphratica	chr5	16640000	16950000	310000
P. euphratica	chr5	16950000	17130000	180000
P. euphratica	chr5	17250000	17290000	40000
P. euphratica	chr5	17290000	17300000	10000
P. euphratica	chr5	17660000	17760000	100000
P. euphratica	chr5	17770000	18180000	410000
P. euphratica	chr5	18180000	18300000	120000
P. euphratica	chr5	18300000	18470000	170000
P. euphratica	chr5	18480000	18580000	100000
P. euphratica	chr5	18600000	18750000	150000
P. euphratica	chr5	19170000	19210000	40000
P. euphratica	chr5	19240000	19300000	60000
P. euphratica	chr5	19470000	19530000	60000
P. euphratica	chr5	19540000	19580000	40000
P. euphratica	chr5	19620000	19720000	100000
P. euphratica	chr5	19720000	19780000	60000
P. euphratica	chr5	19790000	19860000	70000
P. euphratica	chr5	19870000	19930000	60000
P. euphratica	chr5	19930000	19980000	50000
P. euphratica	chr5	20020000	20080000	60000
P. euphratica	chr5	20080000	20140000	60000
P. euphratica	chr5	20140000	20250000	110000
P. euphratica	chr5	20280000	20390000	110000
P. euphratica	chr5	20510000	20560000	50000
P. euphratica	chr5	20570000	20700000	130000
P. euphratica	chr5	20780000	20990000	210000
P. euphratica	chr5	21010000	21080000	70000
P. euphratica	chr5	21270000	21310000	40000
P. euphratica	chr5	21340000	21440000	100000
P. euphratica	chr5	21440000	21510000	70000
P. euphratica	chr5	21550000	21570000	20000
P. euphratica	chr5	21570000	21780000	210000
P. euphratica	chr5	21780000	21860000	80000
P. euphratica	chr5	21860000	22010000	150000
P. euphratica	chr5	22020000	22140000	120000
P. euphratica	chr5	22140000	22160000	20000
P. euphratica	chr5	22310000	22350000	40000
P. euphratica	chr5	22360000	22450000	90000
P. euphratica	chr5	22450000	22480000	30000
P. euphratica	chr5	22530000	22590000	60000
P. euphratica	chr5	22640000	22690000	50000
P. euphratica	chr5	22730000	22860000	130000
P. euphratica	chr5	22900000	23020000	120000
P. euphratica	chr5	23020000	23120000	100000
P. euphratica	chr5	23120000	23320000	200000
P. euphratica	chr5	23330000	23410000	80000
P. euphratica	chr5	23410000	23440000	30000
P. euphratica	chr5	23450000	23530000	80000
P. euphratica	chr5	23530000	23550000	20000
P. euphratica	chr5	23560000	23690000	130000
P. euphratica	chr5	23750000	23800000	50000
P. euphratica	chr5	23810000	23850000	40000
P. euphratica	chr5	23860000	24060000	200000
P. euphratica	chr5	24070000	24150000	80000
P. euphratica	chr5	24390000	24450000	60000
P. euphratica	chr5	24450000	24640000	190000
P. euphratica	chr5	24660000	24910000	250000
P. euphratica	chr5	24930000	25040000	110000
P. euphratica	chr5	25040000	25140000	100000
P. euphratica	chr5	25140000	25190000	50000
P. euphratica	chr5	25190000	25250000	60000
P. euphratica	chr5	25250000	25270000	20000
P. euphratica	chr5	25270000	25280000	10000
P. euphratica	chr5	25320000	25460000	140000
P. euphratica	chr5	25490000	25570000	80000
P. euphratica	chr5	25570000	25660000	90000
P. euphratica	chr5	25660000	25710000	50000
P. euphratica	chr5	25710000	25810000	100000
P. euphratica	chr5	25850000	25980000	130000
P. euphratica	chr5	25980000	26080000	100000
P. euphratica	chr5	26080000	26120000	40000
P. euphratica	chr5	26120000	26350000	230000
P. euphratica	chr5	26350000	26450000	100000
P. euphratica	chr5	26450000	26550000	100000
P. euphratica	chr5	26550000	26900000	350000
P. euphratica	chr5	26900000	27000000	100000
P. euphratica	chr5	27000000	27180000	180000
P. euphratica	chr5	27180000	27250000	70000
P. euphratica	chr5	27250000	27460000	210000
P. euphratica	chr5	27470000	27530000	60000
P. euphratica	chr5	27530000	27620000	90000
P. euphratica	chr5	27630000	27710000	80000
P. euphratica	chr5	27760000	27820000	60000
P. euphratica	chr5	27860000	27950000	90000
P. euphratica	chr5	27950000	28010000	60000
P. euphratica	chr5	28010000	28070000	60000
P. euphratica	chr5	28070000	28130000	60000
P. euphratica	chr5	28130000	28220000	90000
P. euphratica	chr5	28230000	28270000	40000
P. euphratica	chr5	28270000	28510000	240000
P. euphratica	chr5	28510000	28630000	120000
P. euphratica	chr5	28630000	28700000	70000
P. euphratica	chr5	28700000	28720000	20000
P. euphratica	chr5	28720000	28780000	60000
P. euphratica	chr5	28780000	28840000	60000
P. euphratica	chr5	28840000	28930000	90000
P. euphratica	chr5	28930000	29000000	70000
P. euphratica	chr5	29000000	29060000	60000
P. euphratica	chr5	29060000	29220000	160000
P. euphratica	chr5	29220000	29280000	60000
P. euphratica	chr5	29300000	29370000	70000
P. euphratica	chr5	29370000	29460000	90000
P. euphratica	chr5	29460000	29540000	80000
P. euphratica	chr5	29540000	29650000	110000
P. euphratica	chr5	29680000	29760000	80000
P. euphratica	chr5	29760000	29850000	90000
P. euphratica	chr5	29850000	29880000	30000
P. euphratica	chr5	29890000	29950000	60000
P. euphratica	chr5	29950000	30190000	240000
P. euphratica	chr5	30190000	30220000	30000
P. euphratica	chr5	30250000	30420000	170000
P. euphratica	chr5	30420000	30480000	60000
P. euphratica	chr5	30480000	30540000	60000
P. euphratica	chr5	30540000	30670000	130000
P. euphratica	chr5	30690000	30750000	60000
P. euphratica	chr5	30760000	30800000	40000
P. euphratica	chr5	30800000	31000000	200000
P. euphratica	chr5	31000000	31050000	50000
P. euphratica	chr5	31070000	31220000	150000
P. euphratica	chr5	31220000	31280000	60000
P. euphratica	chr5	31280000	31370000	90000
P. euphratica	chr5	31370000	31440000	70000
P. euphratica	chr5	31480000	31560000	80000
P. euphratica	chr5	31560000	31650000	90000
P. euphratica	chr5	31650000	31720000	70000
P. euphratica	chr5	31720000	31780000	60000
P. euphratica	chr5	31780000	31870000	90000
P. euphratica	chr5	31880000	32000000	120000
P. euphratica	chr5	32000000	32180000	180000
P. euphratica	chr5	32180000	32330000	150000
P. euphratica	chr5	32350000	32430000	80000
P. euphratica	chr5	32430000	32560000	130000
P. euphratica	chr5	32560000	32620000	60000
P. euphratica	chr5	32620000	32660000	40000
P. euphratica	chr5	32660000	32730000	70000
P. euphratica	chr5	32730000	32800000	70000
P. euphratica	chr5	32800000	32850000	50000
P. euphratica	chr5	32850000	32920000	70000
P. euphratica	chr5	32920000	33000000	80000
P. euphratica	chr5	33000000	33050000	50000
P. euphratica	chr5	33050000	33080000	30000
P. euphratica	chr5	33140000	33220000	80000
P. euphratica	chr5	33240000	33310000	70000
P. euphratica	chr5	33360000	33417250	57250
P. euphratica	chr6	0	50000	50000
P. euphratica	chr6	50000	130000	80000
P. euphratica	chr6	130000	220000	90000
P. euphratica	chr6	220000	250000	30000
P. euphratica	chr6	280000	360000	80000
P. euphratica	chr6	360000	470000	110000
P. euphratica	chr6	470000	580000	110000
P. euphratica	chr6	580000	640000	60000
P. euphratica	chr6	640000	730000	90000
P. euphratica	chr6	730000	780000	50000
P. euphratica	chr6	780000	860000	80000
P. euphratica	chr6	900000	960000	60000
P. euphratica	chr6	970000	1000000	30000
P. euphratica	chr6	1000000	1130000	130000
P. euphratica	chr6	1130000	1210000	80000
P. euphratica	chr6	1230000	1430000	200000
P. euphratica	chr6	1500000	1520000	20000
P. euphratica	chr6	1520000	1710000	190000
P. euphratica	chr6	1710000	1760000	50000
P. euphratica	chr6	1760000	1880000	120000
P. euphratica	chr6	1880000	1950000	70000
P. euphratica	chr6	1970000	2090000	120000
P. euphratica	chr6	2090000	2160000	70000
P. euphratica	chr6	2160000	2230000	70000
P. euphratica	chr6	2230000	2310000	80000
P. euphratica	chr6	2310000	2370000	60000
P. euphratica	chr6	2370000	2670000	300000
P. euphratica	chr6	2670000	2740000	70000
P. euphratica	chr6	2740000	2820000	80000
P. euphratica	chr6	2820000	2860000	40000
P. euphratica	chr6	2860000	2960000	100000
P. euphratica	chr6	2960000	3030000	70000
P. euphratica	chr6	3030000	3090000	60000
P. euphratica	chr6	3090000	3140000	50000
P. euphratica	chr6	3170000	3220000	50000
P. euphratica	chr6	3220000	3290000	70000
P. euphratica	chr6	3290000	3330000	40000
P. euphratica	chr6	3330000	3370000	40000
P. euphratica	chr6	3370000	3480000	110000
P. euphratica	chr6	3480000	3520000	40000
P. euphratica	chr6	3520000	3620000	100000
P. euphratica	chr6	3620000	3670000	50000
P. euphratica	chr6	3690000	3780000	90000
P. euphratica	chr6	3780000	3850000	70000
P. euphratica	chr6	3850000	3940000	90000
P. euphratica	chr6	3940000	4000000	60000
P. euphratica	chr6	4000000	4160000	160000
P. euphratica	chr6	4160000	4320000	160000
P. euphratica	chr6	4330000	4360000	30000
P. euphratica	chr6	4360000	4480000	120000
P. euphratica	chr6	4480000	4550000	70000
P. euphratica	chr6	4550000	4590000	40000
P. euphratica	chr6	4600000	4630000	30000
P. euphratica	chr6	4630000	4670000	40000
P. euphratica	chr6	4680000	4730000	50000
P. euphratica	chr6	4730000	4810000	80000
P. euphratica	chr6	4810000	4900000	90000
P. euphratica	chr6	4900000	5140000	240000
P. euphratica	chr6	5140000	5200000	60000
P. euphratica	chr6	5200000	5300000	100000
P. euphratica	chr6	5300000	5560000	260000
P. euphratica	chr6	5560000	5640000	80000
P. euphratica	chr6	5680000	5750000	70000
P. euphratica	chr6	5750000	5770000	20000
P. euphratica	chr6	5770000	5820000	50000
P. euphratica	chr6	5820000	5990000	170000
P. euphratica	chr6	5990000	6130000	140000
P. euphratica	chr6	6130000	6200000	70000
P. euphratica	chr6	6200000	6270000	70000
P. euphratica	chr6	6270000	6400000	130000
P. euphratica	chr6	6400000	6510000	110000
P. euphratica	chr6	6510000	6570000	60000
P. euphratica	chr6	6570000	6640000	70000
P. euphratica	chr6	6640000	6710000	70000
P. euphratica	chr6	6710000	6810000	100000
P. euphratica	chr6	6820000	6900000	80000
P. euphratica	chr6	6900000	7000000	100000
P. euphratica	chr6	7000000	7100000	100000
P. euphratica	chr6	7100000	7230000	130000
P. euphratica	chr6	7240000	7270000	30000
P. euphratica	chr6	7270000	7300000	30000
P. euphratica	chr6	7380000	7430000	50000
P. euphratica	chr6	7460000	7690000	230000
P. euphratica	chr6	7690000	7770000	80000
P. euphratica	chr6	7770000	7840000	70000
P. euphratica	chr6	7840000	7950000	110000
P. euphratica	chr6	7950000	8010000	60000
P. euphratica	chr6	8010000	8140000	130000
P. euphratica	chr6	8140000	8160000	20000
P. euphratica	chr6	8160000	8310000	150000
P. euphratica	chr6	8310000	8380000	70000
P. euphratica	chr6	8380000	8410000	30000
P. euphratica	chr6	8410000	8520000	110000
P. euphratica	chr6	8520000	8600000	80000
P. euphratica	chr6	8610000	8650000	40000
P. euphratica	chr6	8650000	8730000	80000
P. euphratica	chr6	8730000	8840000	110000
P. euphratica	chr6	8840000	8890000	50000
P. euphratica	chr6	8890000	8940000	50000
P. euphratica	chr6	8940000	8970000	30000
P. euphratica	chr6	8980000	9060000	80000
P. euphratica	chr6	9060000	9140000	80000
P. euphratica	chr6	9140000	9210000	70000
P. euphratica	chr6	9210000	9330000	120000
P. euphratica	chr6	9330000	9450000	120000
P. euphratica	chr6	9450000	9490000	40000
P. euphratica	chr6	9490000	9700000	210000
P. euphratica	chr6	9700000	9770000	70000
P. euphratica	chr6	9770000	9830000	60000
P. euphratica	chr6	9830000	9890000	60000
P. euphratica	chr6	9890000	9930000	40000
P. euphratica	chr6	9940000	9980000	40000
P. euphratica	chr6	9980000	10030000	50000
P. euphratica	chr6	10030000	10210000	180000
P. euphratica	chr6	10210000	10330000	120000
P. euphratica	chr6	10330000	10470000	140000
P. euphratica	chr6	10470000	10510000	40000
P. euphratica	chr6	10510000	10560000	50000
P. euphratica	chr6	10560000	10610000	50000
P. euphratica	chr6	10610000	10720000	110000
P. euphratica	chr6	10720000	10790000	70000
P. euphratica	chr6	10790000	10860000	70000
P. euphratica	chr6	10860000	10990000	130000
P. euphratica	chr6	11000000	11110000	110000
P. euphratica	chr6	11110000	11160000	50000
P. euphratica	chr6	11160000	11370000	210000
P. euphratica	chr6	11370000	11380000	10000
P. euphratica	chr6	11400000	11470000	70000
P. euphratica	chr6	11470000	11610000	140000
P. euphratica	chr6	11610000	11700000	90000
P. euphratica	chr6	11710000	11750000	40000
P. euphratica	chr6	11760000	11850000	90000
P. euphratica	chr6	11850000	11930000	80000
P. euphratica	chr6	11930000	11990000	60000
P. euphratica	chr6	11990000	12070000	80000
P. euphratica	chr6	12070000	12170000	100000
P. euphratica	chr6	12190000	12250000	60000
P. euphratica	chr6	12380000	12460000	80000
P. euphratica	chr6	12460000	12540000	80000
P. euphratica	chr6	12540000	12630000	90000
P. euphratica	chr6	12630000	12900000	270000
P. euphratica	chr6	12900000	12990000	90000
P. euphratica	chr6	12990000	13070000	80000
P. euphratica	chr6	13070000	13170000	100000
P. euphratica	chr6	13170000	13250000	80000
P. euphratica	chr6	13260000	13330000	70000
P. euphratica	chr6	13330000	13430000	100000
P. euphratica	chr6	13440000	13590000	150000
P. euphratica	chr6	13590000	13660000	70000
P. euphratica	chr6	13660000	13700000	40000
P. euphratica	chr6	13710000	13900000	190000
P. euphratica	chr6	13900000	13940000	40000
P. euphratica	chr6	13950000	14020000	70000
P. euphratica	chr6	14380000	14420000	40000
P. euphratica	chr6	14420000	14550000	130000
P. euphratica	chr6	14560000	14590000	30000
P. euphratica	chr6	14590000	14600000	10000
P. euphratica	chr6	14610000	14670000	60000
P. euphratica	chr6	14670000	14740000	70000
P. euphratica	chr6	14740000	14780000	40000
P. euphratica	chr6	14840000	14880000	40000
P. euphratica	chr6	14890000	14950000	60000
P. euphratica	chr6	15000000	15070000	70000
P. euphratica	chr6	15080000	15200000	120000
P. euphratica	chr6	15200000	15270000	70000
P. euphratica	chr6	15310000	15770000	460000
P. euphratica	chr6	15790000	15820000	30000
P. euphratica	chr6	15820000	15880000	60000
P. euphratica	chr6	15890000	15950000	60000
P. euphratica	chr6	16030000	16070000	40000
P. euphratica	chr6	16080000	16160000	80000
P. euphratica	chr6	16160000	16300000	140000
P. euphratica	chr6	16320000	16460000	140000
P. euphratica	chr6	16460000	16480000	20000
P. euphratica	chr6	16540000	16590000	50000
P. euphratica	chr6	16600000	16640000	40000
P. euphratica	chr6	16650000	16680000	30000
P. euphratica	chr6	16680000	16710000	30000
P. euphratica	chr6	16720000	16810000	90000
P. euphratica	chr6	16820000	16860000	40000
P. euphratica	chr6	16940000	17240000	300000
P. euphratica	chr6	17300000	17370000	70000
P. euphratica	chr6	17410000	17460000	50000
P. euphratica	chr6	17470000	17510000	40000
P. euphratica	chr6	17580000	17750000	170000
P. euphratica	chr6	17840000	18050000	210000
P. euphratica	chr6	18090000	18190000	100000
P. euphratica	chr6	18200000	18240000	40000
P. euphratica	chr6	18250000	18440000	190000
P. euphratica	chr6	18550000	18570000	20000
P. euphratica	chr6	18570000	18640000	70000
P. euphratica	chr6	18680000	18740000	60000
P. euphratica	chr6	18780000	18860000	80000
P. euphratica	chr6	18880000	18920000	40000
P. euphratica	chr6	19010000	19050000	40000
P. euphratica	chr6	19110000	19150000	40000
P. euphratica	chr6	19180000	19300000	120000
P. euphratica	chr6	19300000	19310000	10000
P. euphratica	chr6	19390000	19550000	160000
P. euphratica	chr6	19560000	19670000	110000
P. euphratica	chr6	19680000	19740000	60000
P. euphratica	chr6	19750000	19860000	110000
P. euphratica	chr6	19870000	19910000	40000
P. euphratica	chr6	19910000	19930000	20000
P. euphratica	chr6	19940000	19980000	40000
P. euphratica	chr6	20090000	20350000	260000
P. euphratica	chr6	20410000	20470000	60000
P. euphratica	chr6	20680000	20720000	40000
P. euphratica	chr6	20920000	21070000	150000
P. euphratica	chr6	21150000	21280000	130000
P. euphratica	chr6	21300000	21390000	90000
P. euphratica	chr6	21560000	21610000	50000
P. euphratica	chr6	21620000	21710000	90000
P. euphratica	chr6	21740000	21780000	40000
P. euphratica	chr6	21860000	22080000	220000
P. euphratica	chr6	22190000	22230000	40000
P. euphratica	chr6	22250000	22320000	70000
P. euphratica	chr6	22320000	22340000	20000
P. euphratica	chr6	22390000	22430000	40000
P. euphratica	chr6	22520000	22700000	180000
P. euphratica	chr6	22710000	22750000	40000
P. euphratica	chr6	22760000	22790000	30000
P. euphratica	chr6	22790000	22880000	90000
P. euphratica	chr6	22880000	23040000	160000
P. euphratica	chr6	23070000	23180000	110000
P. euphratica	chr6	23190000	23230000	40000
P. euphratica	chr6	23300000	23430000	130000
P. euphratica	chr6	23430000	23590000	160000
P. euphratica	chr6	23630000	23740000	110000
P. euphratica	chr6	23740000	23790000	50000
P. euphratica	chr6	23800000	24060000	260000
P. euphratica	chr6	24070000	24160000	90000
P. euphratica	chr6	24170000	24300000	130000
P. euphratica	chr6	24300000	24320000	20000
P. euphratica	chr6	24330000	24390000	60000
P. euphratica	chr6	24410000	24470000	60000
P. euphratica	chr6	24500000	24540000	40000
P. euphratica	chr6	24550000	24620000	70000
P. euphratica	chr6	24640000	24680000	40000
P. euphratica	chr6	24730000	24810000	80000
P. euphratica	chr6	24910000	25040000	130000
P. euphratica	chr6	25040000	25210000	170000
P. euphratica	chr6	25220000	25260000	40000
P. euphratica	chr6	25260000	25270000	10000
P. euphratica	chr6	25280000	25420000	140000
P. euphratica	chr6	25420000	25660000	240000
P. euphratica	chr6	25670000	25710000	40000
P. euphratica	chr6	25730000	25790000	60000
P. euphratica	chr6	25800000	25990000	190000
P. euphratica	chr6	26000000	26060000	60000
P. euphratica	chr6	26060000	26130000	70000
P. euphratica	chr6	26140000	26180000	40000
P. euphratica	chr6	26180000	26260000	80000
P. euphratica	chr6	26260000	26480000	220000
P. euphratica	chr6	26570000	26750000	180000
P. euphratica	chr6	26750000	26770000	20000
P. euphratica	chr6	26770000	26880000	110000
P. euphratica	chr6	26880000	27060000	180000
P. euphratica	chr6	27070000	27140000	70000
P. euphratica	chr6	27140000	27150000	10000
P. euphratica	chr6	27240000	27410000	170000
P. euphratica	chr6	27420000	27470000	50000
P. euphratica	chr6	27480000	27510000	30000
P. euphratica	chr6	27510000	27590000	80000
P. euphratica	chr6	27590000	27640000	50000
P. euphratica	chr6	27640000	27730000	90000
P. euphratica	chr6	27730000	27890000	160000
P. euphratica	chr6	27910000	27960000	50000
P. euphratica	chr6	27960000	28040000	80000
P. euphratica	chr6	28040000	28110000	70000
P. euphratica	chr6	28120000	28280000	160000
P. euphratica	chr6	28290000	28360000	70000
P. euphratica	chr6	28360000	28470000	110000
P. euphratica	chr6	28470000	28530000	60000
P. euphratica	chr6	28540000	28650000	110000
P. euphratica	chr6	28650000	28740000	90000
P. euphratica	chr6	28750000	28780000	30000
P. euphratica	chr6	28780000	28860000	80000
[truncated: 6,006 more rows]

## Sheet: Table S10
Table S10 Characterization of chromosome inversions and translocations (with compartment statues) between P. alba var. pyramidalis and P. euphratica
Characterization of chromosome inversions between P. alba var. pyramidalis and P. euphratica													Characterization of chromosome translocations between P. alba var. pyramidalis and P. euphratica
P. alba var. pyramidalis						P. euphratica							P. alba var. pyramidalis						P. euphratica
Chromosomes	Start	End	Strand	Length	Compartment1	Chromosomes	Start	End	Strand	Length	Compartment1		Chromosomes	Start	End	Strand	Length	Compartment1	Chromosomes	Start	End	Strand	Length	Compartment1
chr1	584394	607862	+	23468	NA	chr1	581434	590359	-	8925	B		chr1	995545	1010683	+	15138	NA	chr9	19111814	19119238	+	7424	A
chr1	859391	865702	+	6311	B	chr1	927351	938565	-	11214	B		chr1	9978668	9990806	+	12138	B	chr18	19925679	19938377	-	12698	A
chr1	965465	980537	+	15072	NA	chr1	835687	862180	-	26493	B		chr1	10499579	10516335	+	16756	B	chr18	19930854	19958529	-	27675	A
chr1	1442777	1452852	+	10075	B	chr1	10679780	10687717	+	7937	B		chr1	10780471	10788962	+	8491	B	chr14	3619193	3625793	+	6600	A
chr1	2193728	2207256	+	13528	B	chr1	4013261	4019954	+	6693	B		chr1	10794800	10800044	+	5244	B	chr14	3767576	3773000	+	5424	B
chr1	2366999	2372052	+	5053	A	chr1	55467989	55485389	+	17400	A		chr1	11499509	11507382	+	7873	NA	chr11	7936911	7947662	-	10751	A
chr1	3105152	3112717	+	7565	NA	chr1	1665226	1684699	+	19473	A		chr1	13893836	13901889	+	8053	A	chr8	26804604	26824416	-	19812	A
chr1	3223490	3232390	+	8900	A	chr1	1666365	1681139	+	14774	A		chr1	13942376	13952886	+	10510	A	chr15	6525068	6549537	+	24469	NA
chr1	3284792	3297965	+	13173	B	chr1	1744789	1753749	+	8960	A		chr1	14013082	14018955	+	5873	A	chr18	11588247	11594559	-	6312	A
chr1	3297982	3383757	+	85775	B	chr1	1786787	1850868	+	64081	A		chr1	14021253	14030574	+	9321	A	chr18	11538859	11547963	-	9104	A
chr1	3388820	3409458	+	20638	B	chr1	1843386	1854276	+	10890	A		chr1	14038218	14046128	+	7910	A	chr18	11491369	11499333	-	7964	A
chr1	3529462	3557186	+	27724	NA	chr1	2127975	2140112	+	12137	A		chr1	14046131	14064354	+	18223	A	chr4	10426339	10456228	+	29889	NA
chr1	3557218	3597329	+	40111	A	chr1	2160388	2182110	+	21722	B		chr1	14073787	14081994	+	8207	A	chr18	11470609	11480292	-	9683	A
chr1	3615889	3630407	+	14518	B	chr1	2247502	2275124	+	27622	B		chr1	14099232	14111525	+	12293	A	chr18	11132898	11145052	+	12154	A
chr1	3635675	3646347	+	10672	B	chr1	2247918	2274950	+	27032	B		chr1	14122030	14127787	+	5757	A	chr18	11155823	11170999	+	15176	A
chr1	3650774	3691337	+	40563	B	chr1	2334797	2376491	+	41694	B		chr1	14134447	14143184	+	8737	A	chr18	11397646	11406727	-	9081	A
chr1	3691798	3723036	+	31238	B	chr1	2420131	2447369	+	27238	A		chr1	14145455	14150944	+	5489	A	chr18	11390167	11395657	-	5490	A
chr1	4623647	4628954	+	5307	B	chr1	24261993	24267295	+	5302	B		chr1	14151792	14162112	+	10320	A	chr18	11346426	11359435	-	13009	A
chr1	5322426	5335960	+	13534	B	chr1	5736854	5743306	-	6452	B		chr1	14174474	14180860	+	6386	A	chr18	11323697	11330169	-	6472	A
chr1	5351094	5385397	+	34303	B	chr1	5685187	5715868	-	30681	B		chr1	14184210	14217932	+	33722	NA	chr18	11269594	11299358	-	29764	A
chr1	5473957	5490203	+	16246	B	chr1	5600370	5618860	-	18490	B		chr1	16701627	16706835	+	5208	B	chr2	9472184	9479976	-	7792	B
chr1	5513391	5531140	+	17749	B	chr1	5594752	5600395	-	5643	B		chr1	18842312	18849115	+	6803	A	chr6	19935477	19942263	-	6786	B
chr1	5676366	5682137	+	5771	B	chr1	4538829	4550597	+	11768	B		chr1	20546763	20552186	+	5423	B	chr17	17304825	17314405	+	9580	A
chr1	5718393	5725367	+	6974	B	chr1	4593626	4599829	+	6203	B		chr1	20807135	20813436	+	6301	A	chr18	2720838	2726285	-	5447	B
chr1	5725368	5737898	+	12530	B	chr1	4645257	4655265	+	10008	B		chr1	27417673	27423388	+	5715	A	chr18	12764658	12770911	-	6253	B
chr1	5775171	5864999	+	89828	B	chr1	4686085	4758567	+	72482	NA		chr1	27517641	27590501	+	72860	A	chr18	18013278	18098466	+	85188	A
chr1	5901098	6061218	+	160120	NA	chr1	4763226	4902811	+	139585	B		chr1	27578305	27584192	+	5887	A	chr18	18085282	18091288	+	6006	A
chr1	6061634	6123453	+	61819	A	chr1	4928190	4981043	+	52853	NA		chr1	28783752	28789497	+	5745	B	chr16	3729313	3749585	+	20272	B
chr1	6124101	6143287	+	19186	A	chr1	5002559	5016767	+	14208	A		chr1	28811110	28820873	+	9763	B	chr18	18712875	18720154	+	7279	A
chr1	6146688	6176497	+	29809	NA	chr1	5083120	5130596	+	47476	A		chr1	28831263	28840093	+	8830	B	chr18	18723111	18728631	+	5520	A
chr1	6200485	6211632	+	11147	B	chr1	5125400	5139443	+	14043	A		chr1	28977450	28995916	+	18466	B	chr18	18864116	18879803	+	15687	A
chr1	6216567	6229928	+	13361	B	chr1	5150689	5156137	+	5448	A		chr1	29031289	29069147	+	37858	B	chr6	20094825	20132831	+	38006	B
chr1	6229933	6249218	+	19285	B	chr1	5197713	5217823	+	20110	NA		chr1	29121431	29128654	+	7223	B	chr6	20193905	20201076	+	7171	B
chr1	6250886	6273839	+	22953	B	chr1	5218165	5235782	+	17617	B		chr1	29167297	29176032	+	8735	B	chr6	20221196	20242273	+	21077	B
chr1	6303146	6308497	+	5351	B	chr1	1111131	1118851	+	7720	B		chr1	29178748	29185029	+	6281	B	chr6	20242321	20248679	+	6358	B
chr1	6414505	6425974	+	11469	B	chr1	1641979	1657637	+	15658	A		chr1	31107457	31125826	+	18369	B	chr16	14404750	14419730	-	14980	A
chr1	8799121	8811728	+	12607	A	chr1	7730308	7737409	+	7101	B		chr1	31125915	31154315	+	28400	B	chr16	14346574	14379643	-	33069	A
chr1	8983873	9001680	+	17807	A	chr1	7418061	7429901	+	11840	B		chr1	31160190	31188698	+	28508	B	chr16	14270221	14294138	-	23917	A
chr1	9002067	9034560	+	32493	A	chr1	7452794	7485686	+	32892	A		chr1	31486852	31496377	+	9525	NA	chr11	18640234	18649366	-	9132	B
chr1	9035422	9078300	+	42878	A	chr1	7521464	7554313	+	32849	A		chr1	32599783	32607320	+	7537	B	chr11	7277090	7284688	+	7598	A
chr1	10511550	10516695	+	5145	B	chr1	9007641	9014657	+	7016	B		chr1	33368257	33373700	+	5443	B	chr12	14039770	14046806	-	7036	B
chr1	10818023	10826195	+	8172	B	chr1	13266288	13273684	+	7396	A		chr1	33549225	33566636	+	17411	B	chr9	3988037	4019482	-	31445	A
chr1	10849584	10863766	+	14182	B	chr1	13296077	13321186	+	25109	A		chr1	33598133	33606746	+	8613	B	chr9	3893671	3917129	-	23458	NA
chr1	10864889	10906892	+	42003	B	chr1	13362181	13400030	+	37849	NA		chr1	34070962	34078562	+	7600	B	chr18	5706993	5714630	+	7637	NA
chr1	10907009	10915729	+	8720	B	chr1	13403831	13415262	+	11431	B		chr1	34509837	34516110	+	6273	B	chr19	8732907	8739258	-	6351	A
chr1	10928549	10945662	+	17113	B	chr1	13457428	13466936	+	9508	A		chr1	34536990	34545808	+	8818	B	chr19	8607271	8614404	-	7133	A
chr1	11195423	11232465	+	37042	NA	chr1	13466287	13489858	+	23571	A		chr1	35437543	35445918	+	8375	B	chr19	12341482	12349991	+	8509	A
chr1	13213136	13220984	+	7848	A	chr1	15507763	15513382	-	5619	A		chr1	35491450	35500148	+	8698	B	chr3	12955598	12964317	+	8719	B
chr1	13229419	13251365	+	21946	A	chr1	15474671	15501435	-	26764	A		chr1	35525886	35535276	+	9390	B	chr18	22910731	22920499	+	9768	A
chr1	13728801	13771347	+	42546	A	chr1	14291571	14332997	+	41426	B		chr1	35561463	35568704	+	7241	B	chr15	7452412	7488945	+	36533	A
chr1	14656864	14662545	+	5681	A	chr1	16658958	16664276	+	5318	A		chr1	35574361	35582509	+	8148	B	chr15	7533748	7542393	+	8645	A
chr1	15655707	15682290	+	26583	B	chr1	19325200	19363858	+	38658	B		chr1	35609365	35617448	+	8083	B	chr15	7578498	7585670	+	7172	A
chr1	15915024	15938091	+	23067	B	chr1	19339207	19365262	+	26055	B		chr1	35632233	35642701	+	10468	B	chr15	7617458	7628148	+	10690	A
chr1	20554278	20566888	+	12610	B	chr1	24296146	24310232	+	14086	B		chr1	35653841	35666492	+	12651	B	chr15	7670478	7680061	+	9583	A
chr1	20569822	20579415	+	9593	B	chr1	24312358	24333140	+	20782	B		chr1	35924373	35931386	+	7013	B	chr15	7684878	7715600	+	30722	A
chr1	20580225	20593750	+	13525	B	chr1	24338405	24370897	+	32492	B		chr1	36205509	36253482	+	47973	B	chr5	19354371	19399207	-	44836	NA
chr1	20603382	20619912	+	16530	A	chr1	24377203	24411268	+	34065	NA		chr1	38015862	38020887	+	5025	B	chr8	8005932	8010943	+	5011	A
chr1	22648751	22667456	+	18705	NA	chr1	27492950	27520011	+	27061	A		chr1	48252314	48260634	+	8320	NA	chr2	24153606	24167244	-	13638	A
chr1	22705232	22829030	+	123798	NA	chr1	27543666	27628281	+	84615	A		chr1	48304695	48317570	+	12875	A	chr3	22948025	22959277	+	11252	A
chr1	25640601	25649575	+	8974	B	chr1	6653813	6660939	-	7126	A		chr1	53696575	53716454	+	19879	B	chr17	5749893	5756147	+	6254	A
chr1	27444391	27514655	+	70264	A	chr1	32682775	32747781	-	65006	B		chr2	2452367	2457745	+	5378	B	chr14	17493926	17498930	+	5004	A
chr1	33323018	33328084	+	5066	B	chr1	43788292	43793362	-	5070	B		chr2	3401960	3407933	+	5973	B	chr1	12896883	12909191	-	12308	NA
chr1	33665038	33671796	+	6758	B	chr1	42776514	42785676	+	9162	B		chr2	3418938	3448967	+	30029	B	chr1	12816923	12858489	-	41566	NA
chr1	33827195	33846271	+	19076	B	chr1	42880900	42908399	+	27499	B		chr2	3501038	3511238	+	10200	B	chr10	16021549	16031361	+	9812	A
chr1	33846481	33877253	+	30772	B	chr1	42914750	42939075	+	24325	B		chr2	3707667	3741066	+	33399	B	chr1	12813342	12868267	-	54925	NA
chr1	34014304	34054049	+	39745	B	chr1	42593412	42637605	+	44193	B		chr2	3757224	3765918	+	8694	B	chr10	15965733	15974926	+	9193	A
chr1	34124802	34151572	+	26770	B	chr1	42309697	42343687	+	33990	B		chr2	3787672	3807684	+	20012	B	chr10	16040238	16054796	+	14558	A
chr1	34243881	34256118	+	12237	B	chr1	41826935	41832596	+	5661	B		chr2	3831345	3923157	+	91812	B	chr13	15658396	15779834	-	121438	A
chr1	34267420	34285958	+	18538	B	chr1	41863933	41884195	+	20262	B		chr2	3841297	3859391	+	18094	B	chr4	20900129	20918779	+	18650	B
chr1	34321248	34355238	+	33990	B	chr1	41905564	41964037	+	58473	B		chr2	3941970	3948729	+	6759	B	chr13	16036564	16062041	-	25477	A
chr1	35701944	35712858	+	10914	B	chr1	44206892	44215300	+	8408	B		chr2	3970275	4042986	+	72711	B	chr13	16286317	16360891	+	74574	A
chr1	35727307	35754881	+	27574	B	chr1	44276992	44321234	+	44242	B		chr2	4074005	4101506	+	27501	B	chr13	16375883	16400683	+	24800	A
chr1	35841617	35847450	+	5833	B	chr1	43993103	43998915	-	5812	B		chr2	4141906	4153363	+	11457	B	chr13	16411524	16420770	+	9246	A
chr1	35947768	35982218	+	34450	B	chr1	44181348	44214940	+	33592	B		chr2	4155412	4236659	+	81247	B	chr13	16463554	16562361	+	98807	A
chr1	35992806	36023950	+	31144	B	chr1	44262739	44316907	+	54168	B		chr2	5732674	5746489	+	13815	B	chr19	5018418	5025304	-	6886	A
chr1	36117348	36131919	+	14571	B	chr1	43979572	44002549	-	22977	B		chr2	5794114	5802139	+	8025	B	chr19	4889473	4906630	-	17157	A
chr1	37712053	37726257	+	14204	B	chr1	47048793	47066217	-	17424	B		chr2	5908214	5926593	+	18379	B	chr1	19806365	19819569	-	13204	NA
chr1	37760931	37772087	+	11156	B	chr1	43941024	43954567	-	13543	B		chr2	5928833	5972896	+	44063	B	chr1	19732398	19772793	-	40395	NA
chr1	37776726	37798829	+	22103	B	chr1	43861907	43888601	-	26694	B		chr2	5945756	5951619	+	5863	B	chr8	22616913	22622785	-	5872	A
chr2	5490168	5496805	+	6637	B	chr2	5023325	5040248	+	16923	B		chr2	5955623	5973474	+	17851	B	chr8	22596605	22612166	-	15561	A
chr2	5634118	5691563	+	57445	B	chr2	6882622	6943462	+	60840	B		chr2	6000499	6014871	+	14372	B	chr1	19848536	19856251	+	7715	NA
chr2	6083046	6089712	+	6666	B	chr2	10916208	10928917	+	12709	B		chr2	6014872	6042536	+	27664	B	chr8	22514439	22559272	-	44833	A
chr2	6117216	6151244	+	34028	B	chr2	11867271	11882196	-	14925	B		chr2	6356229	6364152	+	7923	B	chr4	26291999	26297319	+	5320	B
chr2	6597885	6608757	+	10872	B	chr2	8873447	8888587	-	15140	B		chr2	6926415	6932817	+	6402	B	chr5	17238300	17244962	-	6662	NA
chr2	7016693	7042091	+	25398	B	chr2	10200489	10214162	+	13673	B		chr2	7250191	7258727	+	8536	NA	chr12	19055578	19061605	-	6027	A
chr2	7057224	7092738	+	35514	B	chr2	10286101	10320500	+	34399	B		chr2	8111315	8141045	+	29730	B	chr4	11071413	11110568	+	39155	A
chr2	7452402	7461449	+	9047	B	chr2	11750038	11764707	+	14669	B		chr2	8141267	8168470	+	27203	B	chr4	11122650	11155782	+	33132	A
chr2	7810241	7839113	+	28872	B	chr2	12600089	12629807	-	29718	B		chr2	23694168	23712985	+	18817	NA	chr5	33340808	33366620	+	25812	A
chr2	7852518	7936225	+	83707	B	chr2	13353042	13439955	-	86913	B		chr3	2156219	2161502	+	5283	A	chr1	49072450	49077696	+	5246	B
chr2	7943687	7962375	+	18688	B	chr2	13313151	13328403	-	15252	B		chr3	13315865	13322744	+	6879	A	chr4	6832220	6839206	+	6986	A
chr2	7968430	7975825	+	7395	B	chr2	13265969	13274132	-	8163	B		chr3	15136942	15150424	+	13482	B	chr4	19779982	19789300	-	9318	A
chr2	7980779	7998415	+	17636	B	chr2	13200918	13213949	-	13031	B		chr3	15155356	15171625	+	16269	B	chr4	19723476	19738333	-	14857	A
chr2	8045265	8054930	+	9665	B	chr2	13113226	13118603	-	5377	B		chr3	16250811	16262442	+	11631	NA	chr12	2518185	2533222	+	15037	A
chr2	8812063	8820921	+	8858	B	chr2	18939240	18944380	+	5140	A		chr3	16867973	16878570	+	10597	B	chr15	6245318	6255991	+	10673	NA
chr2	10400208	10410585	+	10377	B	chr2	17214719	17224383	+	9664	A		chr3	16894810	16901202	+	6392	B	chr15	6349368	6355834	+	6466	A
chr2	14110371	14122270	+	11899	A	chr2	27902353	27911838	+	9485	A		chr3	17001537	17010072	+	8535	B	chr10	24489138	24497743	+	8605	A
chr3	87706	136119	+	48413	A	chr3	26887825	26935481	+	47656	A		chr3	17032166	17049288	+	17122	B	chr10	24664195	24691448	+	27253	A
chr3	257602	267548	+	9946	A	chr3	26952499	26974240	+	21741	A		chr3	17052685	17063078	+	10393	B	chr10	24724746	24734793	+	10047	A
chr3	282420	289547	+	7127	A	chr3	27912026	27919134	-	7108	A		chr3	17068816	17079564	+	10748	B	chr10	24775828	24792895	+	17067	A
chr3	298038	305899	+	7861	NA	chr3	27868923	27876655	-	7732	A		chr3	17081467	17088533	+	7066	B	chr10	24846452	24859163	+	12711	A
chr3	14396254	14595607	+	199353	NA	chr3	14400306	14634239	-	233933	B		chr3	17093875	17104254	+	10379	B	chr10	24889906	24901796	+	11890	A
chr3	14603040	14611144	+	8104	B	chr3	14366007	14373062	-	7055	B		chr3	17190490	17196071	+	5581	B	chr10	24924457	24932969	+	8512	A
chr3	14622750	14682287	+	59537	NA	chr3	14311712	14413121	-	101409	B		chr3	17202680	17210868	+	8188	B	chr10	24968605	24976799	+	8194	A
chr3	14690512	14842581	+	152069	NA	chr3	14126237	14274640	-	148403	B		chr3	17220083	17236535	+	16452	B	chr10	25153944	25174387	-	20443	A
chr3	15530070	15536246	+	6176	B	chr3	10111321	10120439	+	9118	B		chr3	17304441	17312288	+	7847	B	chr10	24989738	24998194	-	8456	A
chr3	15536349	15595543	+	59194	B	chr3	10142956	10208989	+	66033	B		chr3	17845374	17910929	+	65555	B	chr6	25458988	25551401	+	92413	B
chr3	15596739	15602606	+	5867	B	chr3	10286772	10308059	+	21287	NA		chr3	17945903	17961523	+	15620	B	chr6	25617161	25645347	+	28186	B
chr3	15602611	15619791	+	17180	B	chr3	10333768	10350142	+	16374	B		chr3	18126236	18133669	+	7433	B	chr6	25703090	25710380	+	7290	B
chr3	15647074	15677312	+	30238	B	chr3	10542141	10587589	+	45448	B		chr3	20428899	20434766	+	5867	B	chr19	1534045	1551250	+	17205	A
chr3	15685465	15747914	+	62449	B	chr3	10737775	10843150	+	105375	B		chr3	22564639	22570579	+	5940	B	chr7	1101436	1107970	+	6534	A
chr3	15750170	15763334	+	13164	B	chr3	10876790	10888717	+	11927	B		chr3	22616804	22622771	+	5967	B	chr7	1043338	1050404	+	7066	A
chr3	15812788	15819016	+	6228	B	chr3	6759134	6765575	-	6441	B		chr3	22625841	22636787	+	10946	B	chr7	1076827	1083918	+	7091	A
chr3	15957460	15971113	+	13653	B	chr3	9310500	9323137	-	12637	B		chr3	23630963	23651662	+	20699	NA	chr7	1019715	1035826	+	16111	A
chr3	16610367	16631211	+	20844	B	chr3	7969587	8016098	-	46511	B		chr4	2831940	2841751	+	9811	NA	chr3	21949585	21957733	-	8148	A
chr3	16641653	16663537	+	21884	B	chr3	7884031	7913300	-	29269	B		chr4	4584683	4589926	+	5243	NA	chr17	21653478	21663017	-	9539	A
chr3	16675159	16689067	+	13908	B	chr3	7806981	7821068	-	14087	B		chr4	11764148	11770770	+	6622	B	chr2	7948256	7955011	-	6755	NA
chr3	16735110	16745978	+	10868	B	chr3	7293276	7303314	-	10038	B		chr4	13195928	13204026	+	8098	B	chr13	16736593	16757210	-	20617	NA
chr3	16763856	16775467	+	11611	B	chr3	7132742	7157548	-	24806	B		chr4	13273224	13283125	+	9901	B	chr3	12176266	12181887	+	5621	NA
chr3	16830554	16843511	+	12957	B	chr3	7282798	7297624	-	14826	B		chr4	13283257	13289918	+	6661	B	chr10	17993513	17998618	+	5105	B
chr3	16857651	16864053	+	6402	B	chr3	7139470	7156975	-	17505	B		chr4	13321281	13345199	+	23918	B	chr18	6174517	6186130	-	11613	A
chr3	17254757	17261362	+	6605	B	chr3	5144556	5151290	+	6734	B		chr4	13416604	13429511	+	12907	B	chr10	17720593	17743741	+	23148	B
chr3	17312316	17363225	+	50909	B	chr3	5199979	5261504	+	61525	B		chr4	13429601	13441401	+	11800	B	chr10	17842574	17849911	+	7337	A
chr3	17363227	17383378	+	20151	B	chr3	5287985	5315622	+	27637	B		chr4	13782273	13795801	+	13528	B	chr6	18354435	18367306	-	12871	A
chr3	17383428	17393493	+	10065	B	chr3	5337355	5350266	+	12911	B		chr4	13859756	13865591	+	5835	B	chr1	36043287	36050476	+	7189	B
chr3	17393742	17414293	+	20551	B	chr3	5377095	5401737	+	24642	B		chr4	14404825	14428698	+	23873	B	chr9	4743287	4781208	+	37921	NA
chr3	17441354	17451829	+	10475	B	chr3	5668111	5678772	+	10661	B		chr4	14432002	14446596	+	14594	B	chr9	4802354	4821457	+	19103	A
chr3	17460525	17474458	+	13933	B	chr3	5464866	5474458	+	9592	B		chr5	6296308	6301809	+	5501	B	chr1	22678559	22689339	+	10780	A
chr3	17474611	17483570	+	8959	B	chr3	5699945	5708714	+	8769	B		chr5	7874243	7884779	+	10536	A	chr13	11089415	11100166	+	10751	A
chr3	17483728	17490720	+	6992	B	chr3	5708794	5715594	+	6800	B		chr5	7906188	7912864	+	6676	A	chr13	11150625	11157815	+	7190	A
chr3	17512620	17522421	+	9801	B	chr3	5563479	5572692	+	9213	B		chr5	7918415	7959384	+	40969	A	chr13	11190476	11238172	+	47696	A
chr3	17534943	17552403	+	17460	B	chr3	5585698	5591375	+	5677	B		chr5	7974513	7985469	+	10956	A	chr13	11284372	11293102	+	8730	A
chr3	17558464	17577143	+	18679	B	chr3	5823277	5862196	+	38919	B		chr5	9055061	9070414	+	15353	A	chr11	20088946	20104920	+	15974	NA
chr3	17777282	17802037	+	24755	B	chr3	4408601	4433439	+	24838	B		chr5	9095982	9105389	+	9407	A	chr4	14156915	14175772	-	18857	A
chr3	17807080	17844149	+	37069	B	chr3	4475515	4510224	+	34709	B		chr5	9132447	9144305	+	11858	A	chr4	13863440	13912913	-	49473	A
chr3	19883084	19919233	+	36149	B	chr3	1318540	1377418	+	58878	B		chr5	9148812	9170105	+	21293	A	chr16	5969022	5999679	-	30657	NA
chr3	20066765	20072959	+	6194	B	chr3	1436932	1442021	+	5089	B		chr5	9245552	9252601	+	7049	A	chr15	7007241	7014172	-	6931	NA
chr3	20327586	20333330	+	5744	B	chr3	1421898	1431868	+	9970	B		chr5	9363555	9378935	+	15380	A	chr1	33417068	33427920	-	10852	B
chr3	20580747	20590019	+	9272	B	chr3	2067276	2073797	-	6521	A		chr5	9647184	9653640	+	6456	NA	chr12	10095136	10101528	-	6392	NA
chr3	20598018	20605601	+	7583	B	chr3	2051528	2059197	-	7669	A		chr5	10011705	10021157	+	9452	B	chr12	10270900	10279531	+	8631	A
chr3	20612809	20618311	+	5502	B	chr3	2031605	2044523	-	12918	B		chr5	10300980	10323581	+	22601	A	chr6	20342168	20361498	-	19330	NA
chr3	20618312	20631428	+	13116	B	chr3	1804496	1819676	+	15180	B		chr5	10338012	10354531	+	16519	A	chr10	27137061	27146406	-	9345	A
chr3	20637966	20645192	+	7226	B	chr3	1824399	1831534	+	7135	B		chr5	10393817	10399368	+	5551	A	chr12	8207303	8212884	-	5581	A
chr3	20645506	20680001	+	34495	B	chr3	1935652	2004277	-	68625	B		chr5	10414640	10420560	+	5920	A	chr12	8037775	8044419	+	6644	A
chr3	20681144	20690454	+	9310	B	chr3	1886996	1894139	-	7143	B		chr5	10430967	10437286	+	6319	A	chr12	8088777	8095163	-	6386	A
chr3	20706995	20712875	+	5880	B	chr3	1881151	1889215	-	8064	B		chr5	10456276	10462159	+	5883	A	chr4	21421962	21427821	+	5859	A
chr3	20868250	20877201	+	8951	B	chr3	2119767	2128304	-	8537	B		chr5	10486133	10507851	+	21718	A	chr18	15065616	15107046	+	41430	A
chr3	20880922	20887116	+	6194	B	chr3	2255804	2262594	+	6790	B		chr5	10672634	10681561	+	8927	A	chr10	19499541	19518272	-	18731	A
chr3	20906832	20916051	+	9219	B	chr3	2443998	2449883	+	5885	B		chr5	10687915	10714443	+	26528	A	chr10	19446256	19469228	-	22972	A
chr3	20938331	20947498	+	9167	B	chr3	2346007	2353642	+	7635	NA		chr5	10923284	10930155	+	6871	A	chr10	16847084	16861364	-	14280	NA
chr3	20950201	20960596	+	10395	B	chr3	2355214	2365992	+	10778	B		chr5	19967129	19974291	+	7162	B	chr3	657381	663106	-	5725	B
chr3	21026269	21039988	+	13719	B	chr3	2526212	2539728	+	13516	B		chr5	21170659	21175793	+	5134	B	chr14	15728818	15744242	-	15424	A
chr3	21040060	21069591	+	29531	B	chr3	2562086	2584955	+	22869	B		chr6	4623839	4629123	+	5284	A	chr18	26795898	26801100	-	5202	A
chr3	21083916	21098946	+	15030	B	chr3	2587749	2600877	+	13128	B		chr6	12642202	12655205	+	13003	B	chr4	18705458	18713066	+	7608	A
chr3	21099629	21221993	+	122364	B	chr3	2626545	2691139	+	64594	B		chr6	12661696	12684407	+	22711	B	chr4	18778358	18795754	+	17396	A
chr3	21197688	21364565	+	166877	B	chr3	2666815	2843794	+	176979	NA		chr6	12716883	12740822	+	23939	B	chr4	18894182	18939341	+	45159	A
chr3	21364586	21401139	+	36553	B	chr3	2869665	2897708	+	28043	A		chr6	12778869	12814319	+	35450	B	chr4	19049550	19087204	-	37654	A
chr3	21416335	21523852	+	107517	B	chr3	2897710	3022822	+	125112	NA		chr6	12814633	12821225	+	6592	B	chr4	19295670	19301641	-	5971	NA
chr3	21528093	21536197	+	8104	B	chr3	3044329	3063176	+	18847	B		chr6	12821561	12828332	+	6771	B	chr4	19031365	19037738	-	6373	A
chr3	21541565	21556492	+	14927	B	chr3	3033624	3044328	+	10704	B		chr6	12880209	12899129	+	18920	B	chr4	18193444	18227972	-	34528	A
chr3	21761972	21767217	+	5245	B	chr3	3694179	3705339	+	11160	B		chr6	12902701	12914199	+	11498	B	chr4	18131917	18145340	-	13423	A
chr3	22119823	22135858	+	16035	NA	chr3	234884	250583	+	15699	B		chr6	12932016	12941787	+	9771	B	chr4	18115520	18127374	-	11854	A
chr3	22138591	22181281	+	42690	NA	chr3	250865	289849	+	38984	B		chr6	12941794	12947095	+	5301	B	chr4	18080209	18085985	-	5776	A
chr3	22189307	22238091	+	48784	B	chr3	333198	342386	+	9188	B		chr6	12955667	12979415	+	23748	B	chr4	17998166	18066793	+	68627	A
chr3	22243409	22388964	+	145555	B	chr3	330780	478952	+	148172	NA		chr6	12979435	13002711	+	23276	B	chr4	17890887	17934838	-	43951	A
chr3	22389523	22481729	+	92206	B	chr3	479635	587514	+	107879	NA		chr6	13012311	13040080	+	27769	B	chr11	12235773	12270955	+	35182	NA
chr3	22484342	22490209	+	5867	B	chr3	590498	598882	+	8384	B		chr6	13188794	13198367	+	9573	B	chr10	28776916	28798879	-	21963	NA
chr3	22504207	22537853	+	33646	B	chr3	603533	610294	+	6761	B		chr6	13368961	13384165	+	15204	B	chr19	3069891	3085810	+	15919	A
chr3	22652320	22660275	+	7955	B	chr3	588272	603535	+	15263	B		chr6	13493266	13510564	+	17298	B	chr1	34917615	34935055	-	17440	NA
chr3	22759835	22765414	+	5579	B	chr3	643488	653197	+	9709	B		chr6	13517314	13523753	+	6439	B	chr11	15524857	15539669	+	14812	A
chr3	22802238	22863852	+	61614	B	chr3	654170	715536	+	61366	B		chr6	13604821	13614806	+	9985	B	chr10	27545831	27555371	-	9540	A
chr3	22901410	22964911	+	63501	B	chr3	717962	782974	+	65012	B		chr6	13647787	13662876	+	15089	B	chr10	27398801	27408164	+	9363	A
chr3	22964917	22973149	+	8232	B	chr3	968479	977884	+	9405	B		chr6	13663483	13674957	+	11474	B	chr10	27472000	27480025	+	8025	A
chr3	22973158	22979477	+	6319	B	chr3	792588	798481	+	5893	B		chr6	13972556	13977954	+	5398	B	chr2	7739523	7744901	-	5378	B
chr4	1874327	1891803	+	17476	A	chr4	39319126	39337121	+	17995	A		chr6	14511490	14521495	+	10005	B	chr11	13947313	13966411	-	19098	NA
chr4	5666373	5691241	+	24868	B	chr4	35333290	35350751	+	17461	B		chr6	14553382	14561826	+	8444	B	chr16	8619335	8627730	-	8395	NA
chr4	6036321	6102334	+	66013	B	chr4	35320195	35354561	+	34366	B		chr6	14569918	14600488	+	30570	B	chr16	8563956	8582745	-	18789	A
chr4	8443329	8450138	+	6809	B	chr4	33455365	33464058	-	8693	A		chr6	14604332	14636594	+	32262	B	chr16	8510016	8521173	-	11157	A
chr4	9265331	9286683	+	21352	A	chr4	17709980	17724746	-	14766	NA		chr6	14714922	14727475	+	12553	B	chr8	19035706	19047629	+	11923	B
chr4	9290098	9356179	+	66081	NA	chr4	17633137	17687954	-	54817	B		chr6	14760961	14766970	+	6009	B	chr8	19181082	19186954	+	5872	NA
chr4	9860032	9874881	+	14849	B	chr4	29965353	29977959	+	12606	B		chr6	14802372	14809357	+	6985	B	chr18	18517458	18524478	+	7020	A
chr4	9896741	9902856	+	6115	B	chr4	23100999	23107139	+	6140	B		chr6	14888210	14893599	+	5389	B	chr18	18475767	18481078	+	5311	A
chr4	9902857	9908783	+	5926	B	chr4	30077274	30083222	+	5948	B		chr6	16140506	16173090	+	32584	B	chr15	5927598	5984347	+	56749	A
chr4	10309988	10320012	+	10024	B	chr4	28692233	28713234	-	21001	B		chr6	16194656	16229944	+	35288	B	chr15	6000969	6035062	+	34093	A
chr4	10327711	10342659	+	14948	B	chr4	28653022	28668640	-	15618	B		chr6	18199193	18218591	+	19398	B	chr16	17299904	17320831	-	20927	A
chr4	10350295	10360495	+	10200	B	chr4	28610990	28626647	-	15657	B		chr7	1433400	1459839	+	26439	NA	chr15	17733163	17744133	+	10970	A
chr4	10360970	10367114	+	6144	B	chr4	28579013	28586043	-	7030	A		chr7	4973447	4981919	+	8472	B	chr17	8515005	8521299	-	6294	NA
chr4	11466283	11471821	+	5538	B	chr4	26080218	26086582	+	6364	B		chr7	4982626	4994721	+	12095	B	chr17	8472010	8487188	-	15178	NA
chr4	11541291	11548945	+	7654	B	chr4	25912873	25920141	-	7268	B		chr7	6056268	6062712	+	6444	NA	chr15	12556521	12562971	+	6450	A
chr4	11549228	11563497	+	14269	B	chr4	25834527	25847673	-	13146	B		chr7	6390708	6397350	+	6642	B	chr4	14430730	14437440	-	6710	B
chr4	11579618	11613008	+	33390	B	chr4	25762343	25800654	-	38311	B		chr7	6806012	6819064	+	13052	A	chr18	15796574	15808672	+	12098	NA
chr4	11637957	11648873	+	10916	B	chr4	25666149	25682805	-	16656	B		chr7	9240328	9256456	+	16128	A	chr3	9901919	9915504	+	13585	NA
chr4	11654253	11670311	+	16058	B	chr4	25614640	25650532	-	35892	B		chr7	12890001	12897778	+	7777	A	chr2	4411776	4419465	-	7689	B
chr4	11702590	11711837	+	9247	B	chr4	11873889	11889727	+	15838	B		chr8	799569	805797	+	6228	B	chr5	12981600	12988038	+	6438	NA
chr4	12972087	12979365	+	7278	B	chr4	12682439	12688804	-	6365	B		chr8	854965	882728	+	27763	B	chr4	25413539	25446878	-	33339	A
chr4	13462536	13473709	+	11173	B	chr4	16398226	16408898	+	10672	B		chr8	883619	896950	+	13331	B	chr4	25390595	25413176	-	22581	A
chr4	13476838	13482253	+	5415	B	chr4	16431884	16437475	+	5591	B		chr8	975126	988384	+	13258	B	chr4	25052742	25075718	-	22976	A
chr4	13523168	13538980	+	15812	B	chr4	16514669	16532914	+	18245	B		chr8	1081365	1097366	+	16001	B	chr19	13614559	13629020	-	14461	NA
chr4	13626699	13633887	+	7188	B	chr4	15927342	15957690	-	30348	B		chr8	1110784	1119808	+	9024	B	chr19	12152983	12162741	+	9758	A
chr4	13638769	13647905	+	9136	B	chr4	15863735	15872807	-	9072	B		chr8	1183318	1202948	+	19630	B	chr2	1240581	1266222	-	25641	NA
chr4	13654440	13660306	+	5866	B	chr4	15781057	15791885	-	10828	B		chr8	1193968	1201698	+	7730	B	chr19	12277153	12284800	+	7647	A
chr4	13978286	13997244	+	18958	B	chr4	14530834	14569590	-	38756	B		chr8	1202970	1216998	+	14028	B	chr19	12287371	12303383	+	16012	A
chr4	14021058	14036528	+	15470	B	chr4	14374838	14386152	-	11314	B		chr8	1528221	1534624	+	6403	B	chr1	11651285	11656580	+	5295	NA
chr4	14054720	14066099	+	11379	B	chr4	19843400	19853109	+	9709	NA		chr8	3035967	3046513	+	10546	B	chr13	20905529	20915337	+	9808	A
chr4	14095665	14110673	+	15008	B	chr4	19962084	19992419	+	30335	B		chr8	3119296	3127092	+	7796	B	chr10	26208189	26216605	+	8416	A
chr4	14136960	14148246	+	11286	B	chr4	19996846	20022743	+	25897	B		chr8	4042152	4047362	+	5210	B	chr5	12102262	12111407	-	9145	B
chr4	14153875	14173616	+	19741	B	chr4	20040980	20072352	+	31372	B		chr8	10046502	10053612	+	7110	NA	chr6	20658640	20665924	+	7284	NA
chr4	14192999	14228990	+	35991	B	chr4	20339237	20364906	+	25669	B		chr8	11968740	11974735	+	5995	A	chr10	8821478	8827314	-	5836	A
chr4	14320159	14332064	+	11905	B	chr4	21132101	21145055	+	12954	B		chr8	13737376	13758430	+	21054	NA	chr10	6598700	6625259	+	26559	A
chr4	14334294	14345137	+	10843	B	chr4	21232606	21245553	+	12947	B		chr9	1113901	1119086	+	5185	B	chr1	34361715	34366927	-	5212	B
chr4	14345139	14354385	+	9246	B	chr4	21274197	21287872	+	13675	B		chr9	1153714	1165248	+	11534	B	chr1	34454947	34462663	+	7716	B
chr4	14368977	14382735	+	13758	B	chr4	21320296	21334130	+	13834	B		chr9	1183271	1192211	+	8940	B	chr13	11573334	11581782	+	8448	A
chr4	14670859	14683957	+	13098	B	chr4	8826501	8839124	-	12623	B		chr9	1389644	1413877	+	24233	B	chr3	11611084	11637986	-	26902	A
chr4	14906557	14949118	+	42561	B	chr4	8625630	8693456	-	67826	B		chr9	1413922	1421177	+	7255	B	chr13	11453032	11462273	-	9241	A
chr4	14994461	14999467	+	5006	B	chr4	9253499	9259678	-	6179	B		chr9	1728739	1735428	+	6689	B	chr13	11388868	11395519	-	6651	A
chr4	15469453	15480960	+	11507	B	chr4	8203012	8220762	+	17750	B		chr9	3173046	3179567	+	6521	B	chr1	32005545	32010876	+	5331	B
chr4	15480979	15497825	+	16846	B	chr4	8244046	8265596	+	21550	B		chr9	3209973	3218103	+	8130	B	chr1	32105253	32117664	+	12411	B
chr4	19115438	19120451	+	5013	B	chr4	451448	462535	-	11087	A		chr9	4121532	4157265	+	35733	B	chr10	30648486	30697595	+	49109	A
chr4	22210017	22217912	+	7895	A	chr4	3553359	3559061	-	5702	A		chr9	7967262	7972608	+	5346	B	chr8	5318021	5323395	-	5374	A
chr5	4883717	4894796	+	11079	B	chr5	9836377	9842448	+	6071	B		chr10	1173775	1186639	+	12864	A	chr8	5598934	5609521	-	10587	A
chr5	6607048	6619235	+	12187	B	chr5	26752456	26763770	+	11314	B		chr10	15631190	15640472	+	9282	B	chr13	18289417	18298738	-	9321	A
chr5	7864146	7873703	+	9557	A	chr5	24282530	24313122	+	30592	NA		chr10	15656906	15666098	+	9192	B	chr13	18245627	18261837	-	16210	A
chr5	7892895	7959833	+	66938	A	chr5	24399555	24488629	+	89074	B		chr10	15687075	15695436	+	8361	B	chr13	18173183	18181146	+	7963	A
chr5	8026155	8076829	+	50674	A	chr5	24721078	24823033	+	101955	B		chr10	15706220	15714336	+	8116	B	chr13	18109041	18116329	-	7288	A
chr5	8076839	8113273	+	36434	A	chr5	24844779	24906292	+	61513	B		chr10	15716435	15723494	+	7059	B	chr13	18082934	18107208	-	24274	NA
chr5	8602177	8611956	+	9779	A	chr5	22597921	22623826	-	25905	B		chr10	15737915	15744441	+	6526	B	chr13	18033147	18038765	-	5618	A
chr5	8614017	8628636	+	14619	A	chr5	22542985	22576253	-	33268	B		chr10	15744463	15751480	+	7017	B	chr13	18471726	18481933	+	10207	A
chr5	8652986	8659817	+	6831	A	chr5	22382090	22387687	-	5597	B		chr10	16242971	16265813	+	22842	B	chr6	23264183	23302805	-	38622	NA
chr5	8663345	8670197	+	6852	A	chr5	22296465	22303283	-	6818	B		chr10	16266088	16279492	+	13404	B	chr1	18003370	18017760	-	14390	B
chr5	8679364	8693041	+	13677	A	chr5	14150851	14173351	-	22500	B		chr10	16716286	16728369	+	12083	B	chr4	16704080	16709669	+	5589	NA
chr5	8759486	8795818	+	36332	A	chr5	13945196	14002903	-	57707	B		chr10	16733742	16742469	+	8727	B	chr4	16751559	16768224	+	16665	A
chr5	8830890	8856397	+	25507	A	chr5	13884219	13910236	-	26017	B		chr10	17228500	17239227	+	10727	B	chr8	26550674	26561442	-	10768	A
chr5	8861289	8867834	+	6545	A	chr5	13669749	13682988	-	13239	B		chr10	17298250	17307116	+	8866	B	chr1	34189600	34198621	+	9021	NA
chr5	8875103	8884308	+	9205	A	chr5	13586103	13595386	-	9283	B		chr10	17380318	17386684	+	6366	B	chr7	19538542	19546390	-	7848	A
chr5	8903736	8910059	+	6323	A	chr5	13522026	13528328	-	6302	B		chr10	17394137	17399878	+	5741	B	chr11	13266735	13282821	+	16086	A
chr5	8949455	8966363	+	16908	A	chr5	13560168	13586045	-	25877	B		chr10	17453343	17460350	+	7007	B	chr11	13097537	13106478	-	8941	A
chr5	8967693	9013432	+	45739	A	chr5	13457974	13537692	-	79718	B		chr10	17590207	17597555	+	7348	B	chr12	5186602	5193792	+	7190	A
chr5	9019261	9027652	+	8391	A	chr5	13436055	13443924	-	7869	B		chr10	17600826	17608972	+	8146	B	chr17	16221078	16228963	-	7885	B
chr5	9237363	9245549	+	8186	A	chr5	20936743	20943682	+	6939	B		chr10	17620925	17626440	+	5515	B	chr17	16076477	16081835	+	5358	B
chr5	9901403	9914438	+	13035	B	chr5	21201892	21233904	-	32012	B		chr10	17630379	17636114	+	5735	B	chr17	16140197	16146079	+	5882	B
chr5	10264386	10277292	+	12906	A	chr5	19255316	19284404	+	29088	B		chr10	17881390	17889079	+	7689	B	chr15	9720029	9727844	-	7815	B
chr5	10504446	10527026	+	22580	A	chr5	15223875	15256476	+	32601	B		chr10	17900358	17913841	+	13483	B	chr15	9696824	9708883	-	12059	NA
chr5	10539417	10553160	+	13743	A	chr5	15300388	15315918	+	15530	B		chr10	18203811	18209102	+	5291	B	chr8	26440239	26445469	+	5230	A
chr5	10557588	10574082	+	16494	A	chr5	15421861	15439100	+	17239	B		chr10	18214097	18224511	+	10414	B	chr8	26451782	26459209	+	7427	A
chr5	10579761	10614640	+	34879	A	chr5	15466473	15509093	+	42620	B		chr10	18483599	18498169	+	14570	B	chr1	33328954	33343906	-	14952	B
chr5	10614772	10666805	+	52033	A	chr5	15548494	15649217	+	100723	NA		chr10	18503030	18516193	+	13163	B	chr1	33276523	33289468	-	12945	B
chr5	10676584	10695885	+	19301	A	chr5	15726809	15761796	+	34987	NA		chr10	18521210	18527820	+	6610	B	chr1	33267417	33274047	-	6630	B
chr5	10754328	10797155	+	42827	A	chr5	18214111	18285665	+	71554	B		chr10	18884800	18895829	+	11029	B	chr12	680858	696275	+	15417	A
chr5	10802738	10823560	+	20822	A	chr5	18423859	18472877	+	49018	B		chr10	18974639	18980886	+	6247	B	chr14	2783348	2796453	+	13105	A
chr5	10824052	10865490	+	41438	A	chr5	18639372	18707518	+	68146	B		chr10	19041521	19050621	+	9100	B	chr19	8333254	8344407	-	11153	A
chr5	10933716	10951043	+	17327	A	chr5	17768720	17786722	+	18002	B		chr10	19062775	19070553	+	7778	B	chr19	8311296	8323710	-	12414	A
chr5	10967415	10979261	+	11846	A	chr5	17066514	17080060	-	13546	B		chr10	19074427	19095437	+	21010	B	chr19	8262318	8293776	-	31458	A
chr5	10987551	10996230	+	8679	A	chr5	16982574	16991181	-	8607	B		chr10	19291916	19305738	+	13822	B	chr19	8211063	8227473	-	16410	A
chr5	11041711	11080399	+	38688	A	chr5	16819641	16855187	+	35546	B		chr10	19306812	19339505	+	32693	B	chr19	8121948	8148636	-	26688	A
chr5	11082190	11101701	+	19511	A	chr5	16876681	16923114	+	46433	B		chr10	20268123	20273130	+	5007	B	chr6	14278603	14287206	+	8603	NA
chr5	12249451	12403209	+	153758	NA	chr5	10682448	10902817	-	220369	NA		chr10	20274560	20298046	+	23486	B	chr6	14320709	14378055	+	57346	NA
chr5	12403218	12467297	+	64079	NA	chr5	10569161	10660255	-	91094	B		chr11	7154838	7164359	+	9521	B	chr16	7460823	7466005	+	5182	A
chr5	12506498	12560073	+	53575	NA	chr5	10453979	10502638	-	48659	B		chr11	7243620	7249839	+	6219	B	chr3	12259039	12265511	+	6472	B
chr5	12562271	12588928	+	26657	NA	chr5	10372896	10405991	-	33095	B		chr11	7254836	7260186	+	5350	B	chr3	12431329	12436692	+	5363	B
chr5	12592883	12635486	+	42603	NA	chr5	10281546	10334838	-	53292	B		chr11	7276745	7293140	+	16395	B	chr3	9535915	9550910	+	14995	B
chr5	15332800	15350730	+	17930	A	chr5	6982245	6990687	+	8442	A		chr11	7335728	7341148	+	5420	B	chr10	16428520	16434193	+	5673	NA
chr5	19829264	19963267	+	134003	B	chr5	3245438	3370461	-	125023	A		chr11	7795154	7801165	+	6011	B	chr10	16000107	16008492	-	8385	A
chr5	21739895	21789630	+	49735	B	chr5	360257	420008	+	59751	A		chr11	8690511	8704547	+	14036	NA	chr13	12943506	12952506	-	9000	B
chr5	21795826	21803764	+	7938	B	chr5	464145	477120	+	12975	A		chr11	8766355	8780776	+	14421	B	chr12	8631693	8652789	-	21096	NA
chr5	21829279	21844558	+	15279	B	chr5	444385	450886	+	6501	A		chr11	8935019	8940123	+	5104	B	chr17	8278696	8283841	+	5145	NA
chr6	25761	48780	+	23019	NA	chr6	450231	467518	-	17287	A		chr11	9109498	9131246	+	21748	B	chr10	28120156	28154165	-	34009	A
chr6	48781	101906	+	53125	NA	chr6	377131	429861	-	52730	A		chr11	9156872	9169658	+	12786	B	chr10	28029805	28042750	-	12945	A
chr6	102222	142539	+	40317	NA	chr6	338836	355551	-	16715	A		chr11	9172638	9189306	+	16668	B	chr10	27974648	27987335	-	12687	A
chr6	146777	218827	+	72050	NA	chr6	272398	337425	-	65027	A		chr11	9189778	9195055	+	5277	B	chr10	27869277	27874972	-	5695	A
chr6	218828	279394	+	60566	NA	chr6	196517	252137	-	55620	A		chr11	9195058	9219748	+	24690	B	chr10	28532608	28563031	-	30423	A
chr6	306353	395857	+	89504	NA	chr6	89379	166258	-	76879	A		chr11	9298833	9307268	+	8435	B	chr5	16459557	16477283	-	17726	A
chr6	397544	440386	+	42842	NA	chr6	51276	86012	-	34736	A		chr11	9348853	9361801	+	12948	B	chr8	25014366	25028482	-	14116	A
chr6	476462	489080	+	12618	NA	chr6	12117	26116	-	13999	A		chr11	9457075	9465170	+	8095	A	chr1	34528017	34536090	+	8073	B
chr6	639732	657894	+	18162	NA	chr6	1179021	1184154	+	5133	A		chr11	9493969	9527744	+	33775	A	chr1	34576455	34612043	+	35588	B
chr6	1983171	2001663	+	18492	A	chr6	1984643	1994640	-	9997	A		chr11	14039365	14048412	+	9047	A	chr4	38703388	38712580	+	9192	A
chr6	4315526	4332687	+	17161	A	chr6	4230773	4248283	-	17510	A		chr11	14390759	14395832	+	5073	B	chr16	17109177	17114235	+	5058	A
chr6	6979863	7016236	+	36373	NA	chr6	7200415	7249403	-	48988	B		chr11	17412159	17421596	+	9437	B	chr4	29848225	29862526	+	14301	NA
chr6	8147448	8157790	+	10342	A	chr6	10350282	10358822	+	8540	A		chr11	18526442	18531522	+	5080	NA	chr3	25390152	25395249	+	5097	A
chr6	11998596	12038455	+	39859	B	chr6	14499012	14587928	-	88916	B		chr11	18567753	18579044	+	11291	NA	chr19	21745459	21752889	+	7430	A
chr6	12039227	12045348	+	6121	B	chr6	14489178	14497669	-	8491	B		chr12	6156069	6164067	+	7998	B	chr6	18177977	18194163	-	16186	B
chr6	12085287	12103439	+	18152	B	chr6	14717555	14731851	+	14296	B		chr12	6178260	6194989	+	16729	B	chr2	8357108	8368082	-	10974	NA
chr6	13024353	13041694	+	17341	B	chr6	16926050	16957417	-	31367	B		chr12	6318462	6324016	+	5554	B	chr6	17869270	17874769	-	5499	B
chr6	13486209	13494894	+	8685	B	chr6	21093008	21102798	-	9790	B		chr12	6343621	6349348	+	5727	B	chr15	9411846	9417566	+	5720	B
chr6	14007637	14016582	+	8945	B	chr6	21269930	21280630	-	10700	B		chr12	6472860	6478227	+	5367	B	chr9	5063974	5069318	+	5344	B
chr6	14988104	15025543	+	37439	B	chr6	23127952	23170822	+	42870	B		chr12	6612766	6621899	+	9133	B	chr10	22451940	22460223	-	8283	NA
chr6	15123345	15135140	+	11795	B	chr6	23464703	23473116	-	8413	B		chr12	6726945	6744314	+	17369	B	chr1	17618534	17637720	-	19186	NA
chr6	15137909	15199649	+	61740	B	chr6	23365643	23436926	-	71283	B		chr12	7186562	7192175	+	5613	B	chr14	2097488	2103006	-	5518	A
chr6	15199672	15207217	+	7545	B	chr6	23318251	23340228	-	21977	B		chr12	7194660	7203434	+	8774	B	chr14	2536286	2544519	+	8233	A
chr6	15854563	15922228	+	67665	B	chr6	25323494	25403939	-	80445	B		chr12	7346927	7352095	+	5168	B	chr14	1968262	1973393	-	5131	A
chr6	16109239	16116030	+	6791	B	chr6	26386461	26402529	-	16068	B		chr12	7404089	7432992	+	28903	B	chr14	1858505	1881709	+	23204	A
chr6	18623006	18636565	+	13559	A	chr6	30050913	30060704	-	9791	A		chr12	7531063	7537250	+	6187	B	chr6	19478489	19490903	+	12414	B
chr7	4493781	4579296	+	85515	B	chr7	16451318	16550040	-	98722	B		chr12	7872941	7885506	+	12565	B	chr18	16998239	17004947	+	6708	NA
chr7	4710985	4726249	+	15264	B	chr7	15817784	15835694	+	17910	B		chr12	7947385	7966787	+	19402	B	chr18	16805978	16834181	-	28203	A
chr7	4726250	4769486	+	43236	B	chr7	15862744	15915098	+	52354	B		chr12	7971519	7995745	+	24226	B	chr18	16746585	16779178	-	32593	NA
chr7	4773233	4779090	+	5857	B	chr7	15259107	15272041	+	12934	B		chr13	6670457	6676292	+	5835	B	chr1	40333303	40339229	-	5926	B
chr7	4826178	4851824	+	25646	B	chr7	15575074	15591975	+	16901	B		chr13	6739084	6763230	+	24146	B	chr5	13133763	13157742	-	23979	A
chr7	4880855	4906986	+	26131	B	chr7	15763804	15797388	+	33584	B		chr13	8173223	8209783	+	36560	B	chr19	13793827	13837670	+	43843	A
chr7	5378546	5406154	+	27608	B	chr7	14454838	14483625	-	28787	B		chr13	8395350	8403060	+	7710	B	chr3	6129580	6137162	+	7582	A
chr7	5425922	5449148	+	23226	B	chr7	14356183	14386590	-	30407	B		chr13	8418402	8430281	+	11879	B	chr3	6168526	6182582	+	14056	B
chr7	6429209	6438572	+	9363	B	chr7	12884428	12893697	-	9269	B		chr13	8440097	8447192	+	7095	B	chr3	6270764	6277821	+	7057	A
chr7	6671348	6685042	+	13694	A	chr7	12592474	12637425	-	44951	B		chr13	8448070	8484914	+	36844	B	chr15	12670682	12708165	-	37483	NA
chr7	6685845	6699170	+	13325	A	chr7	12472096	12482615	-	10519	B		chr13	8484917	8490093	+	5176	B	chr15	12628697	12633843	-	5146	A
chr7	7525915	7543368	+	17453	B	chr7	8012530	8050575	+	38045	B		chr13	8500706	8508173	+	7467	B	chr15	12616113	12621887	-	5774	A
chr7	8096766	8108750	+	11984	B	chr7	7072562	7097469	+	24907	B		chr13	8584160	8591087	+	6927	B	chr11	14304036	14326391	+	22355	A
chr7	8468222	8483137	+	14915	A	chr7	5143179	5157915	+	14736	B		chr13	8619184	8625246	+	6062	B	chr9	4177947	4183894	+	5947	A
chr7	8489878	8693276	+	203398	A	chr7	5162334	5427073	+	264739	NA		chr13	8716967	8730444	+	13477	B	chr11	14211126	14226095	+	14969	A
chr7	8706412	8762826	+	56414	A	chr7	5436462	5485728	+	49266	A		chr13	8734778	8751922	+	17144	B	chr9	4079312	4088250	+	8938	NA
chr7	8771332	8785215	+	13883	A	chr7	5586331	5613467	+	27136	NA		chr13	8795071	8801294	+	6223	B	chr6	17159854	17166043	+	6189	B
chr7	8791127	8802135	+	11008	A	chr7	5529413	5540792	+	11379	B		chr13	8811989	8829779	+	17790	B	chr11	14194832	14209976	-	15144	A
chr7	9901197	9917751	+	16554	A	chr7	4826641	4843591	+	16950	B		chr13	8832822	8839784	+	6962	B	chr11	14181608	14188414	-	6806	A
chr7	12492793	12521817	+	29024	NA	chr7	1707067	1734400	+	27333	A		chr13	8873677	8886602	+	12925	B	chr10	31514203	31527095	-	12892	A
chr7	13731229	13737312	+	6083	A	chr7	499289	513605	-	14316	A		chr13	8892574	8904440	+	11866	NA	chr10	31442240	31468960	-	26720	A
chr7	13739627	13745090	+	5463	A	chr7	519481	534857	-	15376	A		chr13	9288541	9293887	+	5346	B	chr1	45417893	45423227	-	5334	B
chr8	38667	49497	+	10830	B	chr8	20173641	20190764	-	17123	B		chr14	112859	128808	+	15949	NA	chr3	1962736	1973475	+	10739	B
chr8	368822	375766	+	6944	B	chr8	23605728	23613632	+	7904	A		chr14	129784	144519	+	14735	NA	chr7	22402358	22409682	+	7324	A
chr8	466798	494208	+	27410	B	chr8	23812318	23857045	+	44727	A		chr14	483152	489454	+	6302	NA	chr7	6893677	6900164	-	6487	B
chr8	495560	505204	+	9644	B	chr8	23826987	23835863	+	8876	A		chr14	491330	507668	+	16338	NA	chr7	6875400	6890658	-	15258	B
chr8	526320	545399	+	19079	B	chr8	23859105	23896788	+	37683	A		chr14	607179	624552	+	17373	A	chr2	26738044	26749482	+	11438	A
chr8	548210	566106	+	17896	B	chr8	23922914	23938250	+	15336	A		chr14	798813	812837	+	14024	A	chr2	26891487	26911672	+	20185	A
chr8	567050	616031	+	48981	B	chr8	24019182	24067511	+	48329	NA		chr14	2391254	2397409	+	6155	B	chr10	35678438	35684575	-	6137	NA
chr8	616040	623334	+	7294	B	chr8	24091169	24098092	+	6923	A		chr14	2551826	2567238	+	15412	B	chr2	27841129	27850998	+	9869	A
chr8	675140	691668	+	16528	B	chr8	24149215	24166582	+	17367	A		chr14	3057001	3072563	+	15562	A	chr2	28201993	28214258	+	12265	A
chr8	698973	719218	+	20245	B	chr8	24197200	24213551	+	16351	A		chr14	3178409	3191544	+	13135	A	chr2	28295260	28306841	+	11581	A
chr8	719485	757351	+	37866	B	chr8	24214485	24253413	+	38928	NA		chr14	13882992	13888317	+	5325	B	chr12	11712510	11717750	+	5240	A
chr8	1210687	1217950	+	7263	B	chr8	23141054	23159251	-	18197	B		chr14	14371555	14392361	+	20806	B	chr6	13992065	14038645	+	46580	NA
chr8	1292618	1298765	+	6147	B	chr8	22805936	22812082	-	6146	B		chr14	14487593	14493527	+	5934	B	chr8	20702216	20708337	-	6121	A
chr8	1310794	1363324	+	52530	B	chr8	22760896	22795154	-	34258	B		chr14	14530189	14535318	+	5129	B	chr8	20630062	20640623	-	10561	B
chr8	1416429	1433285	+	16856	B	chr8	22646364	22662513	-	16149	NA		chr14	16509361	16515272	+	5911	B	chr13	15030878	15036805	-	5927	NA
chr8	1557498	1564755	+	7257	B	chr8	20380197	20387686	-	7489	B		chr14	16977735	16986246	+	8511	B	chr12	12145055	12153483	+	8428	NA
chr8	1568574	1582666	+	14092	B	chr8	20332821	20346422	-	13601	B		chr14	17083137	17099340	+	16203	B	chr7	11265979	11279628	-	13649	NA
chr8	1621730	1640152	+	18422	B	chr8	20252811	20267089	-	14278	B		chr14	17174750	17181928	+	7178	B	chr11	16654917	16663015	+	8098	A
chr8	1711107	1722952	+	11845	B	chr8	20255256	20264176	-	8920	B		chr14	17191869	17200831	+	8962	B	chr11	16678850	16710402	+	31552	A
chr8	1980545	1990752	+	10207	B	chr8	19933328	19943118	-	9790	B		chr14	17213497	17220601	+	7104	B	chr11	16723405	16739678	+	16273	A
chr8	1991178	2013515	+	22337	B	chr8	19829256	19847076	-	17820	B		chr14	17349650	17365684	+	16034	B	chr19	15532116	15566060	+	33944	A
chr8	2048746	2055054	+	6308	B	chr8	18976160	18982829	-	6669	B		chr14	17431851	17438293	+	6442	B	chr10	304500	310719	+	6219	A
chr8	2071227	2102267	+	31040	B	chr8	19519774	19549050	-	29276	B		chr14	17994767	18000649	+	5882	B	chr12	5380751	5388093	+	7342	A
chr8	2122883	2129650	+	6767	B	chr8	26077458	26093334	-	15876	B		chr14	18135404	18142332	+	6928	B	chr12	5557388	5571405	+	14017	A
chr8	2168699	2207240	+	38541	B	chr8	25917904	25955898	-	37994	B		chr14	18146952	18159435	+	12483	B	chr13	15497006	15514493	-	17487	NA
chr8	2211674	2231715	+	20041	B	chr8	25838230	25870838	-	32608	B		chr14	18722617	18728208	+	5591	B	chr18	22005195	22010722	+	5527	NA
chr8	2245992	2257581	+	11589	B	chr8	25692935	25705278	-	12343	B		chr14	18736331	18750932	+	14601	B	chr18	22170770	22202810	+	32040	NA
chr8	2379674	2391640	+	11966	B	chr8	21944437	21957362	+	12925	B		chr15	7906258	7915583	+	9325	B	chr10	20610951	20624290	-	13339	A
chr8	2392725	2413541	+	20816	B	chr8	22064312	22079788	+	15476	B		chr15	7924940	7981523	+	56583	B	chr10	20455850	20535063	-	79213	A
chr8	3271032	3296715	+	25683	B	chr8	16847474	16876645	-	29171	B		chr15	8721433	8727266	+	5833	B	chr10	23032573	23038466	+	5893	A
chr8	3304430	3358544	+	54114	B	chr8	16747207	16774161	-	26954	B		chr15	8921972	8928895	+	6923	B	chr17	3467552	3474001	-	6449	B
chr8	3363245	3379143	+	15898	B	chr8	16689409	16702144	-	12735	B		chr15	9088129	9093295	+	5166	B	chr8	18413954	18419098	+	5144	B
chr8	3985002	4002581	+	17579	B	chr8	14470387	14480756	-	10369	B		chr15	9593296	9598422	+	5126	B	chr7	16817039	16835132	-	18093	B
chr8	14297353	14309551	+	12198	A	chr8	2110262	2119938	-	9676	A		chr15	9639154	9652594	+	13440	B	chr4	25592181	25605579	+	13398	NA
chr8	18208556	18222597	+	14041	A	chr8	6037631	6044914	-	7283	A		chr15	10112484	10117785	+	5301	B	chr14	8749952	8755175	-	5223	NA
chr9	294256	324792	+	30536	NA	chr9	1327726	1352651	+	24925	B		chr15	10127298	10132977	+	5679	B	chr14	8725082	8730771	-	5689	NA
chr9	687275	703090	+	15815	B	chr9	3360753	3376394	+	15641	B		chr15	10141311	10146345	+	5034	B	chr14	8882513	8889096	+	6583	A
chr9	719694	728624	+	8930	B	chr9	2064252	2072965	+	8713	B		chr15	10146393	10152324	+	5931	B	chr14	9037554	9043412	+	5858	A
chr9	777197	789719	+	12522	B	chr9	3599858	3604944	+	5086	B		chr15	10161562	10168106	+	6544	B	chr14	8983287	8988912	+	5625	A
chr9	790754	799951	+	9197	B	chr9	3612482	3621441	+	8959	B		chr15	10180839	10186390	+	5551	B	chr14	9026948	9032891	+	5943	A
chr9	803777	809530	+	5753	B	chr9	3290240	3306391	-	16151	B		chr15	10218951	10228247	+	9296	B	chr13	10641168	10647994	-	6826	A
chr9	841520	852548	+	11028	B	chr9	3039558	3048961	-	9403	B		chr15	10265589	10277727	+	12138	B	chr13	10599914	10612596	-	12682	A
chr9	866180	878599	+	12419	B	chr9	2947355	2957384	-	10029	B		chr15	10277784	10284625	+	6841	B	chr13	10557360	10574965	-	17605	A
chr9	879092	901267	+	22175	B	chr9	2875532	2903676	-	28144	B		chr15	10286307	10292907	+	6600	B	chr13	10518218	10523374	-	5156	A
chr9	919015	924289	+	5274	B	chr9	2726148	2731369	-	5221	B		chr15	10294167	10328267	+	34100	B	chr1	36342902	36409453	-	66551	NA
chr9	924637	959859	+	35222	B	chr9	2647002	2691905	-	44903	B		chr15	10340489	10352695	+	12206	B	chr1	36299390	36314879	-	15489	NA
chr9	960415	987764	+	27349	B	chr9	2542828	2582878	-	40050	NA		chr15	10601664	10607886	+	6222	B	chr18	20323981	20329888	+	5907	NA
chr9	1021213	1045176	+	23963	B	chr9	2385099	2406697	-	21598	B		chr15	10621676	10629265	+	7589	B	chr18	20464174	20473078	+	8904	B
chr9	1054691	1068140	+	13449	A	chr9	2273081	2286404	-	13323	B		chr16	4150968	4182598	+	31630	A	chr10	20136451	20141826	+	5375	A
chr9	1081787	1110236	+	28449	NA	chr9	2240223	2265336	-	25113	B		chr16	4292596	4313945	+	21349	A	chr10	20177811	20221180	+	43369	A
chr9	1236956	1250700	+	13744	B	chr9	6151736	6173695	+	21959	NA		chr16	4340596	4346413	+	5817	A	chr18	21390509	21399363	-	8854	A
chr9	1257865	1268392	+	10527	B	chr9	6197247	6214563	+	17316	NA		chr16	4350525	4355927	+	5402	A	chr18	21382198	21390507	-	8309	A
chr9	1272083	1280472	+	8389	B	chr9	6254543	6261555	+	7012	B		chr16	4381433	4386891	+	5458	A	chr1	37152618	37173909	+	21291	NA
chr9	1327900	1333102	+	5202	B	chr9	5198827	5206062	-	7235	B		chr16	4778386	4792593	+	14207	B	chr13	20067751	20080879	-	13128	NA
chr9	1520519	1543848	+	23329	B	chr9	6148885	6186071	+	37186	NA		chr16	4832493	4837734	+	5241	B	chr13	15151132	15167095	+	15963	NA
chr9	1582663	1598239	+	15576	B	chr9	6328985	6343354	+	14369	B		chr16	4848119	4871884	+	23765	B	chr4	10051096	10062819	-	11723	NA
chr9	2280214	2286472	+	6258	B	chr9	8476332	8482635	-	6303	B		chr16	5630424	5652918	+	22494	A	chr4	19515368	19538884	-	23516	NA
chr9	2301321	2318755	+	17434	B	chr9	8427831	8456402	-	28571	B		chr16	5685458	5696320	+	10862	A	chr10	30422568	30432718	+	10150	A
chr9	2318767	2325243	+	6476	B	chr9	7852070	7857238	+	5168	B		chr16	5764641	5773143	+	8502	A	chr14	71829	80035	+	8206	NA
chr9	12041200	12046910	+	5710	A	chr9	18184347	18193712	+	9365	A		chr16	6055290	6060732	+	5442	A	chr3	6290616	6295930	-	5314	A
chr10	970101	983311	+	13210	A	chr10	4133228	4145011	+	11783	A		chr16	6880220	6898104	+	17884	B	chr4	19482822	19500663	+	17841	NA
chr10	1490396	1510673	+	20277	A	chr10	3619010	3632299	+	13289	A		chr16	6908984	6914997	+	6013	B	chr4	19503512	19509557	+	6045	NA
chr10	3718042	3728598	+	10556	A	chr10	1272052	1282275	+	10223	A		chr16	7211999	7220147	+	8148	A	chr13	6720395	6730315	-	9920	B
chr10	15519842	15525651	+	5809	B	chr10	15897911	15911947	-	14036	B		chr16	11337088	11343113	+	6025	A	chr6	34289760	34295823	+	6063	A
chr10	15526447	15541382	+	14935	B	chr10	15736060	15754821	-	18761	B		chr17	3082195	3156233	+	74038	A	chr4	37924840	37996449	+	71609	A
chr10	15544156	15567857	+	23701	B	chr10	15712744	15731529	-	18785	B		chr17	3183969	3191856	+	7887	A	chr4	37998295	38007707	+	9412	A
chr10	15575215	15582866	+	7651	B	chr10	15661263	15666333	-	5070	B		chr17	3369866	3400815	+	30949	NA	chr4	38203652	38240132	+	36480	A
chr10	15795441	15821698	+	26257	B	chr10	19145915	19166171	+	20256	B		chr17	5642596	5655637	+	13041	B	chr1	9904448	9918604	+	14156	A
chr10	15821813	15867757	+	45944	B	chr10	19227570	19277708	+	50138	B		chr17	5655843	5665040	+	9197	B	chr1	9927107	9944025	+	16918	A
chr10	15919545	15930810	+	11265	B	chr10	19277163	19294686	+	17523	B		chr17	5679569	5689078	+	9509	B	chr1	9961446	9973258	+	11812	B
chr10	15935058	15947060	+	12002	B	chr10	19301333	19313218	+	11885	B		chr17	5770525	5798844	+	28319	B	chr1	9904134	9934128	+	29994	A
chr10	15981131	15997601	+	16470	B	chr10	18784082	18798413	-	14331	B		chr17	5837279	5921684	+	84405	B	chr1	9984995	10088914	+	103919	NA
chr10	15999932	16036116	+	36184	B	chr10	18709621	18751934	-	42313	B		chr17	5923492	5963997	+	40505	B	chr1	10091501	10140514	+	49013	A
chr10	16039233	16064007	+	24774	B	chr10	18664463	18674338	-	9875	B		chr17	5970756	6041184	+	70428	B	chr1	10143319	10219388	+	76069	A
chr10	16065052	16076409	+	11357	B	chr10	18625921	18641431	-	15510	B		chr17	6041434	6052522	+	11088	B	chr1	10219574	10230426	+	10852	A
chr10	16076943	16106128	+	29185	B	chr10	18594538	18624159	-	29621	B		chr17	6088336	6123720	+	35384	B	chr1	10290603	10336240	+	45637	A
chr10	16106140	16129357	+	23217	B	chr10	18543954	18571140	-	27186	B		chr17	6123953	6140632	+	16679	B	chr1	10336247	10344435	+	8188	A
chr10	16158878	16194830	+	35952	B	chr10	18447061	18480403	-	33342	B		chr17	6142027	6167604	+	25577	B	chr1	10344436	10391769	+	47333	NA
chr10	16276235	16298500	+	22265	B	chr10	17102472	17121901	+	19429	B		chr17	6170129	6214276	+	44147	B	chr1	10401465	10455675	+	54210	B
chr10	16325576	16350703	+	25127	B	chr10	17678556	17687186	-	8630	B		chr17	6228245	6242152	+	13907	B	chr1	10460315	10475012	+	14697	B
chr10	16380335	16406246	+	25911	B	chr10	17456738	17477013	-	20275	B		chr17	7751560	7781965	+	30405	A	chr7	15021764	15058642	-	36878	NA
chr10	16420853	16452193	+	31340	B	chr10	17361962	17391948	-	29986	B		chr17	7993229	8002724	+	9495	B	chr6	14862681	14872198	+	9517	B
chr10	16513475	16539021	+	25546	B	chr10	21919684	21944544	+	24860	B		chr17	8021359	8033632	+	12273	B	chr6	14954795	14967156	+	12361	B
chr10	16592683	16612688	+	20005	B	chr10	22066246	22091302	+	25056	B		chr17	8749736	8774452	+	24716	A	chr19	13513707	13549052	-	35345	A
chr10	16618160	16646059	+	27899	B	chr10	22251397	22285326	+	33929	B		chr17	8827299	8843898	+	16599	B	chr19	13515847	13541842	-	25995	A
chr10	16668927	16690270	+	21343	B	chr10	22287644	22310132	+	22488	B		chr17	8860750	8875607	+	14857	B	chr19	13401679	13418786	-	17107	A
chr10	17063264	17082186	+	18922	B	chr10	21071819	21084264	-	12445	B		chr17	9221651	9228186	+	6535	A	chr16	6343603	6350242	+	6639	A
chr10	17470735	17480815	+	10080	B	chr10	20836157	20846720	-	10563	B		chr17	9591110	9598137	+	7027	B	chr18	17489719	17500087	-	10368	A
chr10	17654805	17692271	+	37466	B	chr10	22669425	22718366	-	48941	B		chr17	10112098	10120100	+	8002	B	chr10	25881084	25889072	-	7988	A
chr10	17694048	17708540	+	14492	B	chr10	22625491	22638599	-	13108	B		chr17	10120190	10130938	+	10748	B	chr10	26031314	26038685	-	7371	A
chr10	18241183	18269262	+	28079	B	chr10	26752155	26764384	-	12229	B		chr17	10206496	10212258	+	5762	A	chr13	13967431	13972915	+	5484	A
chr10	18273022	18278746	+	5724	B	chr10	26692757	26704331	-	11574	B		chr17	10237191	10245795	+	8604	A	chr13	14036625	14044915	+	8290	A
chr10	18287720	18304364	+	16644	B	chr10	26593225	26609999	-	16774	B		chr17	10246176	10256821	+	10645	NA	chr13	14114690	14123445	+	8755	A
chr10	18305819	18348550	+	42731	B	chr10	26498410	26542317	-	43907	B		chr17	10302887	10312544	+	9657	B	chr13	14265568	14276695	+	11127	A
chr10	18349461	18390982	+	41521	B	chr10	26433594	26475161	-	41567	B		chr17	10329020	10350822	+	21802	B	chr1	13882934	13904853	+	21919	B
chr10	18444511	18463504	+	18993	B	chr10	26981395	26995384	+	13989	B		chr17	10409025	10423082	+	14057	B	chr1	14222546	14240819	+	18273	B
chr10	18637717	18649626	+	11909	B	chr10	29390068	29416494	-	26426	B		chr17	15530585	15536007	+	5422	B	chr3	27095015	27100410	-	5395	A
chr10	18672241	18705548	+	33307	B	chr10	29299561	29316018	-	16457	B		chr18	6328570	6415823	+	87253	A	chr10	19573236	19665984	+	92748	A
chr10	18705549	18750163	+	44614	B	chr10	29203679	29278578	-	74899	B		chr18	6416655	6529203	+	112548	A	chr10	19676507	19800052	+	123545	A
chr10	18835934	18866187	+	30253	B	chr10	29046591	29062636	-	16045	B		chr18	6544150	6584946	+	40796	A	chr10	19826531	19842360	+	15829	A
chr10	18898453	18924076	+	25623	B	chr10	28994393	29005431	-	11038	B		chr18	6617710	6646480	+	28770	A	chr10	19914267	19935011	+	20744	A
chr10	20273265	20282762	+	9497	B	chr10	34945373	34961957	-	16584	NA		chr18	7625136	7658431	+	33295	B	chr5	579659	610709	+	31050	A
chr10	20285014	20453472	+	168458	B	chr10	34703493	34915805	-	212312	NA		chr18	7660611	7669803	+	9192	B	chr5	617556	634380	+	16824	A
chr10	20491999	20527021	+	35022	B	chr10	34516051	34565836	-	49785	B		chr18	8036655	8041659	+	5004	B	chr2	12800899	12806044	-	5145	NA
chr10	20529712	20536560	+	6848	B	chr10	34478626	34485315	-	6689	B		chr18	9576877	9587132	+	10255	B	chr2	7602408	7612667	+	10259	B
chr10	20544721	20565237	+	20516	NA	chr10	34256536	34277838	-	21302	NA		chr18	9702929	9707947	+	5018	B	chr2	7641303	7646312	+	5009	B
chr10	20566400	20573870	+	7470	A	chr10	34240235	34252596	-	12361	NA		chr18	10057191	10066031	+	8840	B	chr17	7923127	7930469	-	7342	B
chr10	20574528	20643503	+	68975	A	chr10	34123007	34213380	-	90373	NA		chr18	10212572	10223968	+	11396	B	chr11	7108003	7116421	-	8418	NA
chr10	20690939	20758688	+	67749	NA	chr10	34056784	34124649	-	67865	NA		chr18	10297807	10305694	+	7887	B	chr13	16226579	16236536	+	9957	A
chr10	20791356	20813453	+	22097	B	chr10	35778413	35787100	-	8687	B		chr18	10305697	10315204	+	9507	B	chr13	16257534	16266861	+	9327	A
chr10	20814663	20825867	+	11204	B	chr10	35762079	35770767	-	8688	B		chr18	10429980	10449717	+	19737	B	chr8	21181483	21202382	-	20899	NA
chr10	20835693	20847146	+	11453	B	chr10	35752414	35759388	-	6974	B		chr18	10470659	10484657	+	13998	B	chr15	6817982	6831906	+	13924	A
chr11	1644058	1650740	+	6682	A	chr11	1768546	1774739	-	6193	A		chr18	11259311	11269350	+	10039	B	chr10	35102496	35121172	+	18676	A
chr11	4907372	4914342	+	6970	A	chr11	5305435	5315040	+	9605	A		chr18	11270566	11279865	+	9299	B	chr10	35159226	35179402	+	20176	A
chr11	6195987	6252457	+	56470	NA	chr11	7292521	7344819	+	52298	A		chr18	11331820	11350281	+	18461	B	chr10	35291926	35318551	+	26625	A
chr11	7838143	7845862	+	7719	B	chr11	8346956	8354034	+	7078	NA		chr18	12301642	12308293	+	6651	B	chr1	43683716	43690418	-	6702	B
chr11	8074007	8080882	+	6875	B	chr11	16204574	16211168	-	6594	B		chr19	59611	67732	+	8121	B	chr12	1476516	1488123	-	11607	A
chr11	8408900	8414516	+	5616	A	chr11	16203675	16211000	-	7325	B		chr19	211722	261289	+	49567	NA	chr5	20056785	20114643	+	57858	A
chr11	8890137	8905792	+	15655	B	chr11	15033197	15057210	-	24013	B		chr19	262515	426947	+	164432	NA	chr5	20120042	20309570	-	189528	A
chr11	9508558	9537349	+	28791	A	chr11	17261065	17286537	-	25472	B		chr19	437521	442735	+	5214	NA	chr5	20310262	20319790	+	9528	A
chr11	9557780	9565778	+	7998	B	chr11	17173912	17181314	-	7402	B		chr19	449590	460731	+	11141	NA	chr5	20360137	20369989	+	9852	A
chr11	9576374	9593843	+	17469	B	chr11	17126113	17160536	-	34423	B		chr19	885971	900511	+	14540	NA	chr12	1478676	1484093	+	5417	A
chr11	9962636	9975649	+	13013	A	chr11	10996002	11006526	-	10524	B		chr19	5549623	5557654	+	8031	A	chr13	19171294	19185793	-	14499	B
chr11	11133954	11166474	+	32520	A	chr11	19753638	19797032	+	43394	B		chr19	7328606	7339086	+	10480	B	chr13	10792003	10797770	+	5767	A
chr11	11168037	11209373	+	41336	A	chr11	19799095	19863787	+	64692	B		chr19	8194749	8201472	+	6723	B	chr17	16565023	16571903	+	6880	B
chr11	11219222	11344991	+	125769	A	chr11	19872897	19998770	+	125873	NA		chr19	8423848	8444132	+	20284	A	chr16	5373424	5390468	+	17044	A
chr11	11517819	11551927	+	34108	A	chr11	20847084	20862010	+	14926	NA		chr19	8464320	8470253	+	5933	A	chr16	5403996	5410043	+	6047	A
chr11	11698142	11706028	+	7886	B	chr11	19132603	19139443	-	6840	B		chr19	8480372	8488872	+	8500	A	chr16	5469690	5478253	+	8563	A
chr11	11712438	11718898	+	6460	B	chr11	19111261	19117715	-	6454	B		chr19	8508004	8516533	+	8529	A	chr16	5483285	5491928	+	8643	A
chr11	11726285	11737950	+	11665	B	chr11	19073196	19093038	-	19842	B		chr19	8549158	8563309	+	14151	A	chr16	6781255	6795160	-	13905	A
chr11	11741157	11760015	+	18858	B	chr11	18908738	18928191	+	19453	B		chr19	8563566	8574129	+	10563	A	chr16	5568689	5579161	+	10472	A
chr11	11762674	11809840	+	47166	B	chr11	18933471	18992225	+	58754	NA		chr19	8574135	8581611	+	7476	A	chr16	6797829	6805396	+	7567	A
chr11	11827811	11851912	+	24101	NA	chr11	19013111	19053592	+	40481	NA		chr19	8586643	8594898	+	8255	A	chr16	6808908	6817395	+	8487	A
chr11	11959839	11984690	+	24851	B	chr11	20849293	20864739	+	15446	NA		chr19	8605538	8612523	+	6985	A	chr16	6849349	6856581	+	7232	A
chr11	15400836	15493705	+	92869	NA	chr11	21851006	21928717	+	77711	A		chr19	8693948	8740594	+	46646	A	chr16	6932584	7008336	+	75752	A
chr11	15527506	15539369	+	11863	B	chr11	21967406	21977582	+	10176	A		chr19	8754123	8764987	+	10864	A	chr16	7120255	7142624	+	22369	A
chr11	15557118	15589383	+	32265	A	chr11	21946881	21961897	+	15016	A		chr19	8769225	8777081	+	7856	A	chr16	7173404	7182073	+	8669	A
chr11	15593978	15634011	+	40033	NA	chr11	21968863	22005035	+	36172	A		chr19	8781070	8795275	+	14205	A	chr16	7215522	7229649	+	14127	A
chr11	15638864	15692513	+	53649	NA	chr11	22035784	22092192	+	56408	NA		chr19	8836898	8841915	+	5017	A	chr18	22253129	22266681	+	13552	NA
chr11	16280448	16298832	+	18384	B	chr11	10662448	10669590	-	7142	B		chr19	8865579	8878905	+	13326	A	chr1	34979367	34992426	+	13059	B
chr12	5223921	5257859	+	33938	NA	chr12	12900462	12945819	+	45357	B		chr19	8889633	8904894	+	15261	A	chr1	35420830	35435560	-	14730	B
chr12	5276126	5283785	+	7659	A	chr12	12967906	12979763	+	11857	B		chr19	8909422	8918834	+	9412	A	chr1	35278606	35301690	+	23084	B
chr12	5496348	5524621	+	28273	NA	chr12	12356283	12394558	+	38275	B		chr19	8966849	8979303	+	12454	A	chr1	35319404	35331940	+	12536	B
chr12	5608591	5648895	+	40304	A	chr12	37808	101652	-	63844	B		chr19	9006076	9012229	+	6153	A	chr1	35091695	35097803	-	6108	B
chr12	5669152	5690417	+	21265	A	chr12	9165372	9223066	+	57694	B		chr19	9073608	9083526	+	9918	A	chr4	10011017	10018205	-	7188	A
chr12	5692600	5698741	+	6141	A	chr12	9390038	9396584	+	6546	B		chr19	9083527	9113992	+	30465	A	chr4	9957985	9984560	-	26575	A
chr12	5704350	5716490	+	12140	B	chr12	9236693	9250713	+	14020	B		chr19	9299210	9304570	+	5360	NA	chr11	1947417	1952791	-	5374	A
chr12	5717921	5724428	+	6507	B	chr12	9253877	9260616	+	6739	B		chr19	9518186	9526427	+	8241	A	chr17	3265823	3273798	-	7975	B
chr12	5726888	5735672	+	8784	B	chr12	9443559	9452548	+	8989	B		chr19	9545719	9556002	+	10283	A	chr17	3073310	3085737	-	12427	B
chr12	5754284	5759299	+	5015	B	chr12	9340053	9345888	+	5835	B		chr19	9574744	9593063	+	18319	A	chr14	7471070	7484775	+	13705	A
chr12	5764046	5769956	+	5910	B	chr12	9506074	9513839	+	7765	B		chr19	9594867	9601103	+	6236	NA	chr14	7576515	7582693	+	6178	A
chr12	5789167	5796315	+	7148	B	chr12	9654382	9664978	+	10596	B		chr19	9610251	9618499	+	8248	B	chr8	21774450	21782639	-	8189	NA
chr12	5843903	5870725	+	26822	B	chr12	9734899	9768679	+	33780	B		chr19	10760745	10768481	+	7736	B	chr16	7723621	7731816	-	8195	A
chr12	5925684	5942936	+	17252	B	chr12	9993131	10013365	+	20234	B		chr19	11505211	11512403	+	7192	B	chr2	5889731	5896769	+	7038	NA
chr12	7011465	7017922	+	6457	B	chr12	6846970	6853406	-	6436	A		chr19	11655777	11686456	+	30679	A	chr4	17483985	17527119	+	43134	NA
chr12	7600774	7618785	+	18011	B	chr12	7759142	7774430	-	15288	B		chr19	11912727	11926236	+	13509	A	chr4	22172651	22185103	-	12452	A
chr12	7618787	7630517	+	11730	B	chr12	7729549	7737193	-	7644	B		chr19	11926240	11953263	+	27023	A	chr4	21983511	22021325	-	37814	A
chr12	7645576	7687315	+	41739	B	chr12	7457144	7514924	-	57780	B		chr19	11964675	11971841	+	7166	A	chr4	22266222	22272897	+	6675	A
chr12	7696354	7704685	+	8331	B	chr12	7433995	7442611	-	8616	B		chr19	12016694	12026313	+	9619	A	chr10	33313498	33326261	+	12763	A
chr12	7710481	7792207	+	81726	B	chr12	7299206	7374249	-	75043	NA		chr19	12029504	12036213	+	6709	A	chr4	22393287	22399651	+	6364	A
chr12	7792799	7810914	+	18115	B	chr12	7228310	7263216	-	34906	B		chr19	12059045	12064532	+	5487	A	chr4	22411457	22417027	+	5570	NA
chr12	7810915	7844740	+	33825	B	chr12	7157930	7203776	-	45846	B		chr19	12082397	12089923	+	7526	A	chr10	33424002	33431483	+	7481	A
chr12	7855172	7861697	+	6525	B	chr12	7081635	7090312	-	8677	B		chr19	12101614	12115026	+	13412	A	chr10	33440593	33452206	+	11613	NA
chr12	7869285	7883653	+	14368	B	chr12	7003942	7016967	-	13025	B		chr19	17687989	17693280	+	5291	B	chr15	1478812	1487622	+	8810	A
chr12	7923956	7933501	+	9545	B	chr12	6754601	6765455	-	10854	NA		1"NA" indicates that a fragment cannot be located in a certain compartment (across compartments or PC1 of the loci is 0)
chr12	7933621	7944537	+	10916	B	chr12	6713095	6723930	-	10835	B
chr12	7954799	7978796	+	23997	B	chr12	6588057	6618783	-	30726	B
chr12	7995762	8059581	+	63819	B	chr12	6467149	6534248	-	67099	B
chr12	8067257	8163648	+	96391	NA	chr12	6338408	6465628	-	127220	B
chr12	8163713	8256134	+	92421	NA	chr12	6132632	6313881	-	181249	B
chr12	8258249	8269634	+	11385	B	chr12	6088889	6104557	-	15668	B
chr12	8269965	8275180	+	5215	B	chr12	6052060	6058401	-	6341	B
chr12	8275408	8338256	+	62848	B	chr12	5858926	6028617	-	169691	B
chr12	8338813	8392156	+	53343	B	chr12	5749344	5837489	-	88145	NA
chr12	8393529	8398698	+	5169	B	chr12	5722704	5728273	-	5569	A
chr12	8406535	8413510	+	6975	B	chr12	5240269	5248540	+	8271	B
chr12	8424213	8446216	+	22003	B	chr12	5288001	5298161	+	10160	B
chr12	8464255	8486957	+	22702	B	chr12	5347368	5376423	+	29055	NA
chr12	8933983	8940076	+	6093	B	chr12	629367	643355	+	13988	A
chr12	10503249	10512571	+	9322	NA	chr12	2026977	2033394	+	6417	A
chr13	1383183	1390585	+	7402	A	chr13	25170676	25177578	-	6902	B
chr13	1900965	1910577	+	9612	A	chr13	26011758	26030052	-	18294	A
chr13	3179604	3190521	+	10917	B	chr13	23426990	23435058	-	8068	B
chr13	4797899	4825881	+	27982	B	chr13	19821799	19850571	+	28772	NA
chr13	4874442	4882030	+	7588	B	chr13	19790409	19800644	+	10235	B
chr13	5088119	5108887	+	20768	B	chr13	18679534	18705911	-	26377	B
chr13	5886715	5904903	+	18188	B	chr13	17117862	17147494	-	29632	B
chr13	5930450	5939143	+	8693	B	chr13	14825802	14874224	-	48422	B
chr13	5944507	5954140	+	9633	B	chr13	14747709	14761328	-	13619	B
chr13	5954165	5978024	+	23859	B	chr13	14690253	14713227	-	22974	B
chr13	5987663	6015859	+	28196	B	chr13	14563869	14621481	-	57612	B
chr13	6779709	6823001	+	43292	B	chr13	12494283	12528653	-	34370	B
chr13	6878058	6910254	+	32196	B	chr13	12312578	12365693	-	53115	B
chr13	6970823	6993410	+	22587	B	chr13	9648296	9670590	-	22294	B
chr13	6993651	7011318	+	17667	B	chr13	9567077	9578277	-	11200	B
chr13	7022141	7031630	+	9489	B	chr13	9474522	9483914	-	9392	B
chr13	7039853	7077750	+	37897	B	chr13	9265885	9345837	-	79952	B
chr13	7080850	7137233	+	56383	B	chr13	9196248	9258407	-	62159	B
chr13	7152249	7184428	+	32179	B	chr13	9082109	9113454	-	31345	B
chr13	7192566	7206890	+	14324	B	chr13	9043890	9055115	-	11225	B
chr13	7222539	7254491	+	31952	B	chr13	8836789	8879875	-	43086	B
chr13	7267989	7297713	+	29724	B	chr13	8611771	8643589	-	31818	B
chr13	7301515	7317603	+	16088	B	chr13	8481116	8499509	-	18393	B
chr13	7321201	7349079	+	27878	B	chr13	8201250	8292264	-	91014	B
chr13	7352801	7361310	+	8509	B	chr13	7790940	7819388	-	28448	B
chr13	7364652	7396087	+	31435	B	chr13	7679659	7714285	-	34626	NA
chr13	7410143	7436952	+	26809	B	chr13	7513368	7539489	-	26121	A
chr13	7437014	7457249	+	20235	B	chr13	7437333	7455309	-	17976	A
chr13	7476197	7574282	+	98085	B	chr13	7321723	7437332	-	115609	A
chr13	7624688	7636360	+	11672	B	chr13	7178254	7187129	-	8875	B
chr13	7662056	7680060	+	18004	B	chr13	7113875	7128836	-	14961	B
chr13	7681804	7720350	+	38546	B	chr13	7082166	7110754	-	28588	B
chr13	7720785	7957770	+	236985	NA	chr13	6733364	7082152	-	348788	B
chr13	7979165	7987127	+	7962	A	chr13	6658951	6670924	-	11973	B
chr13	8008517	8015662	+	7145	A	chr13	6640908	6648400	-	7492	B
chr13	8015670	8024934	+	9264	A	chr13	7891747	7910847	+	19100	B
chr13	8050532	8060265	+	9733	B	chr13	6657884	6669361	-	11477	B
chr13	8060269	8066405	+	6136	B	chr13	7873401	7879467	+	6066	B
chr13	8090838	8096831	+	5993	B	chr13	6595627	6605814	-	10187	B
chr13	8116229	8137684	+	21455	B	chr13	6523964	6545923	-	21959	B
chr13	8138622	8156317	+	17695	B	chr13	8026987	8049253	+	22266	B
chr13	8172796	8199599	+	26803	B	chr13	8101093	8139266	+	38173	B
chr14	5049100	5069016	+	19916	A	chr14	20859003	20871413	+	12410	A
chr14	6503249	6511492	+	8243	A	chr14	19484991	19493223	+	8232	A
chr14	13439752	13537554	+	97802	NA	chr14	10487246	10614290	+	127044	B
chr14	13538719	13568437	+	29718	B	chr14	10641901	10665786	+	23885	NA
chr14	13619196	13645265	+	26069	B	chr14	10712535	10732108	+	19573	B
chr14	14059596	14078853	+	19257	B	chr14	9391912	9407534	+	15622	B
chr14	14108133	14118488	+	10355	B	chr14	9424476	9431175	+	6699	B
chr14	14120128	14130689	+	10561	B	chr14	9512079	9523427	+	11348	B
chr14	16200689	16212992	+	12303	B	chr14	1501643	1507831	+	6188	B
chr14	16305945	16319241	+	13296	NA	chr14	1471786	1482167	+	10381	NA
chr14	16692144	16697190	+	5046	B	chr14	4214121	4219259	-	5138	B
chr14	17571859	17582805	+	10946	B	chr14	6043428	6070293	-	26865	NA
chr14	17596914	17602312	+	5398	B	chr14	6034748	6043339	-	8591	A
chr14	17671813	17680860	+	9047	B	chr14	5919605	5927138	-	7533	B
chr14	17721526	17727660	+	6134	B	chr14	5913311	5919576	-	6265	B
chr15	1803366	1808448	+	5082	B	chr15	700654	705746	-	5092	A
chr15	2938901	2943933	+	5032	A	chr15	19618573	19623979	-	5406	A
chr15	2982674	2989344	+	6670	B	chr15	19606295	19614914	-	8619	A
chr15	7336893	7342443	+	5550	B	chr15	12801764	12815956	-	14192	B
chr15	7347159	7363823	+	16664	B	chr15	12753496	12771299	-	17803	B
chr15	9257904	9266674	+	8770	B	chr15	9241015	9257392	-	16377	B
chr15	9676465	9716285	+	39820	B	chr15	8528721	8563108	+	34387	B
chr15	9717745	9746524	+	28779	B	chr15	8594016	8634890	+	40874	B
chr15	9754307	9800087	+	45780	B	chr15	8674183	8724745	+	50562	B
chr15	9800103	9813228	+	13125	B	chr15	8752645	8782144	+	29499	B
chr15	9815674	9825540	+	9866	B	chr15	8841654	8861651	+	19997	B
chr15	9911404	9919758	+	8354	B	chr15	7920247	7928880	+	8633	B
chr15	9948992	9960587	+	11595	B	chr15	8085963	8096601	+	10638	B
chr15	9987908	10004662	+	16754	B	chr15	8203169	8224106	+	20937	B
chr15	10005358	10041050	+	35692	B	chr15	8245084	8287100	+	42016	B
chr15	12642702	12657381	+	14679	NA	chr15	748106	764678	-	16572	A
chr16	1387041	1449395	+	62354	B	chr16	1962631	2018616	-	55985	NA
chr16	1463567	1470646	+	7079	B	chr16	1891063	1905276	-	14213	B
chr16	1522339	1528037	+	5698	B	chr16	1883849	1894237	-	10388	B
chr16	1582592	1603228	+	20636	NA	chr16	1896109	1905027	-	8918	B
chr16	1655670	1675423	+	19753	B	chr16	1902156	1921764	-	19608	B
chr16	1825656	1884876	+	59220	A	chr16	1822896	1880557	-	57661	NA
chr16	1897825	1979918	+	82093	A	chr16	1720044	1800209	-	80165	A
chr16	3736144	3751689	+	15545	A	chr16	9351232	9361450	+	10218	A
chr16	3786657	3795389	+	8732	A	chr16	9453916	9460429	+	6513	B
chr16	3807942	3815788	+	7846	A	chr16	9053419	9068060	+	14641	B
chr16	3850165	3858918	+	8753	A	chr16	9733093	9741861	+	8768	B
chr16	3865913	3873881	+	7968	A	chr16	9220675	9225789	+	5114	B
chr16	3894232	3925764	+	31532	A	chr16	9818583	9842122	+	23539	B
chr16	3956507	3988902	+	32395	A	chr16	9917764	9969631	+	51867	B
chr16	3995846	4014707	+	18861	A	chr16	9977715	10000954	+	23239	B
chr16	4017066	4063308	+	46242	A	chr16	10079285	10138035	+	58750	B
chr16	4065218	4087502	+	22284	A	chr16	10138342	10160939	+	22597	B
chr16	4591422	4601777	+	10355	A	chr16	5836597	5844079	-	7482	B
chr16	4622899	4646181	+	23282	A	chr16	5722345	5737291	-	14946	B
chr16	4647613	4664499	+	16886	NA	chr16	6516861	6526929	+	10068	B
chr16	4684928	4699952	+	15024	B	chr16	6567317	6598508	+	31191	B
chr16	5427529	5435612	+	8083	A	chr16	11175802	11187104	+	11302	B
chr16	5663720	5670809	+	7089	A	chr16	13624700	13631813	-	7113	B
chr16	6414693	6429672	+	14979	A	chr16	11962847	11970720	-	7873	A
chr16	6430105	6453211	+	23106	A	chr16	11889074	11922971	-	33897	NA
chr16	6482597	6497064	+	14467	A	chr16	11752555	11761731	-	9176	B
chr16	8319387	8336746	+	17359	A	chr16	15973327	15988794	-	15467	B
chr16	8352265	8366945	+	14680	A	chr16	15917121	15931353	-	14232	B
chr16	8368912	8406599	+	37687	A	chr16	15843806	15883793	-	39987	NA
chr16	8411163	8432169	+	21006	A	chr16	15802191	15813769	-	11578	B
chr17	1291929	1324336	+	32407	A	chr17	20409686	20449283	+	39597	A
chr17	1327565	1332814	+	5249	A	chr17	20450456	20459371	+	8915	A
chr17	1342322	1349470	+	7148	A	chr17	20472276	20479554	+	7278	A
chr17	1483264	1506330	+	23066	A	chr17	20592696	20616742	+	24046	A
chr17	2435872	2479958	+	44086	A	chr17	18952931	18994469	+	41538	A
chr17	2503852	2526090	+	22238	A	chr17	19026213	19034595	+	8382	A
chr17	2535401	2733269	+	197868	A	chr17	19061107	19265027	+	203920	A
chr17	2733717	2974584	+	240867	A	chr17	19265038	19533344	+	268306	A
chr17	2975224	2993983	+	18759	A	chr17	19533507	19587404	+	53897	A
chr17	5498748	5516288	+	17540	B	chr17	16909135	16914872	+	5737	A
chr17	6242164	6273999	+	31835	B	chr17	14996403	15025965	-	29562	B
chr17	6287859	6335465	+	47606	B	chr17	14930789	14995899	-	65110	NA
chr17	6371701	6384089	+	12388	B	chr17	14884965	14895430	-	10465	A
chr17	6394125	6403144	+	9019	B	chr17	14857226	14867214	-	9988	A
chr17	6510690	6524572	+	13882	B	chr17	15201152	15210091	+	8939	B
chr17	6547498	6553320	+	5822	B	chr17	15208181	15213456	+	5275	B
chr17	6595800	6604344	+	8544	B	chr17	15296605	15305142	+	8537	B
chr17	6621486	6631163	+	9677	B	chr17	15763013	15770927	+	7914	B
chr17	6634287	6658931	+	24644	B	chr17	15802998	15842741	+	39743	B
chr17	6666114	6671192	+	5078	B	chr17	15890703	15900246	+	9543	B
chr17	7553655	7559125	+	5470	A	chr17	13201829	13207769	+	5940	B
chr17	8123245	8172419	+	49174	A	chr17	11309969	11365561	-	55592	B
chr17	8876651	8905003	+	28352	B	chr17	10631101	10662135	-	31034	B
chr17	8958413	9017337	+	58924	NA	chr17	10366341	10399580	-	33239	B
chr17	9137831	9149267	+	11436	A	chr17	10018172	10029441	-	11269	B
chr17	9781225	9805470	+	24245	A	chr17	9581980	9605773	-	23793	B
chr17	10574317	10587118	+	12801	B	chr17	6807368	6832779	-	25411	B
chr17	10588928	10618673	+	29745	B	chr17	6764105	6805133	-	41028	B
chr17	11950333	11975897	+	25564	A	chr17	3898214	3916402	+	18188	B
chr17	11975900	12056540	+	80640	A	chr17	3943780	4035648	+	91868	NA
chr18	926146	940861	+	14715	B	chr18	24926046	24934311	-	8265	A
chr18	5078719	5105744	+	27025	B	chr18	23267491	23291537	+	24046	B
chr18	5172928	5193304	+	20376	B	chr18	23451002	23466769	+	15767	B
chr18	5640070	5649470	+	9400	B	chr18	23416271	23438844	+	22573	B
chr18	5703294	5712850	+	9556	B	chr18	24594426	24602069	-	7643	A
chr18	5729542	5807412	+	77870	B	chr18	24467652	24553968	-	86316	A
chr18	5807888	5862936	+	55048	NA	chr18	24401821	24467619	-	65798	A
chr18	5874041	5888662	+	14621	A	chr18	24368920	24390941	-	22021	A
chr18	6055952	6077377	+	21425	B	chr18	23855504	23881402	-	25898	A
chr18	6091206	6193440	+	102234	NA	chr18	23737068	23855396	-	118328	A
chr18	6219416	6291168	+	71752	A	chr18	23642596	23742092	-	99496	NA
chr18	7971465	7992590	+	21125	B	chr18	11735136	11752697	-	17561	B
chr18	7994018	8014866	+	20848	B	chr18	11680072	11701365	-	21293	B
chr18	8227698	8239169	+	11471	B	chr18	10740333	10749989	-	9656	B
chr18	8329016	8345481	+	16465	B	chr18	9849273	9865166	-	15893	B
chr18	8352167	8357450	+	5283	B	chr18	9776340	9781639	-	5299	B
chr18	8532464	8541267	+	8803	B	chr18	9543995	9553227	-	9232	B
chr18	8693965	8703979	+	10014	NA	chr18	9671517	9689390	-	17873	B
chr18	8796202	8807476	+	11274	B	chr18	9553369	9577049	-	23680	B
chr18	8993330	9001787	+	8457	B	chr18	16601303	16609801	-	8498	B
chr18	9001840	9021339	+	19499	B	chr18	16546862	16570700	-	23838	B
chr18	9021378	9039597	+	18219	B	chr18	16503403	16523297	-	19894	B
chr18	9040326	9048340	+	8014	B	chr18	16474599	16481164	-	6565	B
chr18	9053676	9075364	+	21688	B	chr18	17945187	17986396	+	41209	B
chr18	9221907	9252008	+	30101	B	chr18	15285928	15349862	+	63934	B
chr18	9252808	9261768	+	8960	B	chr18	15393840	15411724	+	17884	B
chr18	9264141	9304161	+	40020	B	chr18	15439230	15490978	+	51748	B
chr18	9348543	9356471	+	7928	B	chr18	21197990	21212859	-	14869	B
chr18	9370896	9402880	+	31984	B	chr18	21110757	21154846	-	44089	B
chr18	10516061	10523804	+	7743	B	chr18	7073468	7101072	-	27604	B
chr18	10526273	10531511	+	5238	B	chr18	7055635	7070024	-	14389	B
chr18	10535081	10591056	+	55975	B	chr18	6957637	6997470	-	39833	B
chr18	10594013	10601533	+	7520	B	chr18	6918275	6926056	-	7781	B
chr18	10604750	10612808	+	8058	B	chr18	6810457	6818245	-	7788	B
chr18	10612817	10644202	+	31385	B	chr18	6750514	6781815	-	31301	B
chr18	10646712	10665887	+	19175	B	chr18	6698349	6722906	-	24557	B
chr18	10783951	10806544	+	22593	B	chr18	8433997	8462955	+	28958	B
chr18	10809183	10824272	+	15089	B	chr18	8520978	8534050	+	13072	B
chr18	10827410	10843119	+	15709	B	chr18	8577610	8594390	+	16780	B
chr18	10843555	10891172	+	47617	B	chr18	8620340	8700344	+	80004	NA
chr18	10899680	10994146	+	94466	B	chr18	8732382	8886730	+	154348	B
chr18	10999230	11026061	+	26831	B	chr18	8917136	8942299	+	25163	B
chr18	11224114	11254456	+	30342	B	chr18	6417891	6482614	+	64723	B
chr18	11715155	11759787	+	44632	B	chr18	17261660	17307253	-	45593	NA
chr18	11814499	11850773	+	36274	B	chr18	17156895	17207055	-	50160	B
chr18	11911583	11941097	+	29514	B	chr18	5644550	5678687	-	34137	B
chr18	11945276	11960964	+	15688	B	chr18	5558682	5582034	-	23352	B
chr18	11961733	11972529	+	10796	B	chr18	5506481	5518037	-	11556	B
chr18	15840892	15847842	+	6950	NA	chr18	2397679	2403322	-	5643	A
chr18	15880763	15886790	+	6027	NA	chr18	2584128	2590620	-	6492	B
chr18	16008045	16024502	+	16457	NA	chr18	200202	217259	-	17057	A
chr19	522	18410	+	17888	A	chr19	408508	421585	+	13077	A
chr19	64833	75435	+	10602	B	chr19	449413	472022	+	22609	A
chr19	116704	125681	+	8977	B	chr19	491796	497133	+	5337	A
chr19	155554	195310	+	39756	B	chr19	506340	569237	+	62897	A
chr19	2419252	2444315	+	25063	NA	chr19	1863639	1895007	-	31368	A
chr19	2759119	2801116	+	41997	A	chr19	1570991	1601420	-	30429	A
chr19	3550100	3569046	+	18946	A	chr19	2958341	2964323	-	5982	A
chr19	3602943	3757908	+	154965	A	chr19	2800346	2958646	-	158300	A
chr19	3761080	3803657	+	42577	A	chr19	2671842	2710856	-	39014	A
chr19	3803917	3937522	+	133605	A	chr19	2537641	2671405	-	133764	A
chr19	4454704	4478752	+	24048	B	chr19	4407458	4447592	-	40134	B
chr19	4574791	4588943	+	14152	B	chr19	4315309	4330823	-	15514	B
chr19	4617476	4633660	+	16184	B	chr19	4293359	4299889	-	6530	B
chr19	4680877	4702326	+	21449	B	chr19	4225712	4239454	-	13742	B
chr19	4739443	4849931	+	110488	NA	chr19	4052904	4178187	-	125283	A
chr19	4849932	4868649	+	18717	A	chr19	4030999	4049148	-	18149	A
chr19	4868863	4953034	+	84171	NA	chr19	3946886	4027519	-	80633	A
chr19	5112464	5121585	+	9121	A	chr19	3946173	3952224	-	6051	A
chr19	5142433	5158487	+	16054	A	chr19	3932216	3944774	-	12558	A
chr19	5345807	5403050	+	57243	A	chr19	3861668	3915550	-	53882	A
chr19	5513666	5610847	+	97181	A	chr19	3648798	3769940	-	121142	A
chr19	5624021	5654650	+	30629	A	chr19	3596202	3637316	-	41114	A
chr19	5658119	5833813	+	175694	A	chr19	3430347	3583027	-	152680	A
chr19	8211574	8228770	+	17196	B	chr19	7486733	7497658	-	10925	B
chr19	8256124	8277714	+	21590	A	chr19	7460876	7478918	-	18042	B
chr19	9170332	9191739	+	21407	A	chr19	10803534	10824220	-	20686	B
chr19	9193258	9219754	+	26496	A	chr19	10730588	10755459	-	24871	B
chr19	9966762	9977383	+	10621	B	chr19	15382982	15391742	-	8760	B
chr19	10048520	10060091	+	11571	B	chr19	14670453	14676900	-	6447	B
chr19	11453453	11462245	+	8792	B	chr19	12010907	12025134	-	14227	B
chr19	11463405	11471543	+	8138	B	chr19	11880484	11894200	-	13716	B
chr19	13425210	13431553	+	6343	B	chr19	21308115	21316990	-	8875	A
chr19	14121567	14145889	+	24322	A	chr19	18533894	18554042	-	20148	A
chr19	14164461	14175780	+	11319	B	chr19	19792706	19803447	+	10741	A
chr19	14223369	14251047	+	27678	A	chr19	19793297	19826898	+	33601	A
chr19	15020434	15041466	+	21032	B	chr19	20432099	20439664	+	7565	B
chr19	15045079	15097260	+	52181	B	chr19	20439548	20482982	+	43434	NA
chr19	15098070	15312330	+	214260	NA	chr19	20521304	20671175	+	149871	A
chr19	15334976	15347677	+	12701	B	chr19	20674959	20692591	+	17632	A
chr19	16528580	16544232	+	15652	B	chr19	21166415	21175387	-	8972	A
chr19	17235577	17364478	+	128901	B	chr19	21043516	21167224	-	123708	A
chr19	17369759	17387226	+	17467	B	chr19	21049505	21064524	-	15019	A
chr19	17441423	17448599	+	7176	B	chr19	21055963	21069459	-	13496	A
1"NA" indicates that a fragment cannot be located in a certain compartment (across compartments or PC1 of the loci is 0)

[truncated: 2 more sheets: Table S11, Table S12]
